# Supplementary material for: Bis­{μ-3,3′-(1,3,4-thia­diazole-2,5-diyl­dithio)bis­[penta­ne­dionato(1−)]}bis­[diaqua­nickel(II)] dimethyl­formamide disolvate trihydrate
Source: Acta Crystallogr Sect E Struct Rep Online. 2009 Jan 17;65(Pt 2):m207. doi: 10.1107/S1600536808043699 (PMC2968170; doi:10.1107/S1600536808043699)
Supplement: Supplementary file 1 [file e-65-0m207-sup1.cif]

##############################################################################
###                                                                        ###
###        Electronic paper (Acta Crystallographica Section E)             ###
###                                                                        ###
##############################################################################
#                                                                            #
# This CIF contains the data in a paper accepted for publication in Acta     #
# Crystallographica Section E. It conforms to the requirements of Notes      #
# for Authors for Section E, and has been peer reviewed under the auspices   #
# of the IUCr Commission on Journals.                                        #
#                                                                            #
# Full details of the Crystallographic Information File format               #
# are given in the paper "The Crystallographic Information File (CIF):       #
# a New Standard Archive File for Crystallography" by S. R. Hall, F. H.      #
# Allen and I. D. Brown [Acta Cryst. (1991), A47, 655-685].                  #
#                                                                            #
# The current version of the core CIF dictionary is obtainable from          #
# ftp://ftp.iucr.org/pub/cif_core.dic. The current version number is 2.4.    #
#                                                                            #
# Software is freely available for graphical display of the structure(s) in  #
# this CIF.  For information consult the CIF home page http://www.iucr.org/  #
# cif/home.html                                                              #
#                                                                            #
# This file may be used for bona fide research purposes within the           #
# scientific community so long as proper attribution is given to the journal # 
# article from which it was obtained.                                        #
#                                                                            #
##############################################################################
                                             
data_global
_audit_creation_method     SHELXL-97
_journal_date_recd_electronic     2008-12-19
_journal_date_accepted     2008-12-23
_journal_name_full     'Acta Crystallographica, Section E'
_journal_year     2009
_journal_volume     65
_journal_issue      2
_journal_page_first     m207
_journal_page_last     m207
_journal_paper_category     QM
_journal_coeditor_code     AT2698
_publ_contact_author_name     'Fang-Fang Jian'
_publ_contact_author_address
;
New Materials and Function Coordination Chemistry Laboratory
Qingdao University of Science and Technology,
Qingdao 266042,
People's Republic of China
;
_publ_contact_author_email     ffj2003@163169.net
_publ_contact_author_fax     '86-532-84023606'
_publ_contact_author_phone     '86-532-84023606'
_publ_section_title
;\
Bis{\m-3,3'-(1,3,4-thiadiazole-2,5-\
diyldithio)bis[pentanedionato(1-)]}bis[diaquanickel(II)] dimethylformamide
disolvate trihydrate
;
loop_
    _publ_author_name
    _publ_author_footnote
    _publ_author_address
    'Fang-Fang Jian' ?
;
New Materials and Function Coordination Chemistry Laboratory
Qingdao University of Science and Technology,
Qingdao 266042,
People's Republic of China
;
    'Song-Jiang Han' ?
;
New Materials and Function Coordination Chemistry Laboratory
Qingdao University of Science and Technology,
Qingdao 266042,
People's Republic of China
;
_publ_section_synopsis     .
data_I
_audit_creation_method     SHELXL-97
_chemical_name_systematic
;
bis{\m-3,3'-(1,3,4-thiadiazole-2,5-
diyldithio)bis[pentanedionato(1-)]}bis[diaquanickel(II)]
dimethylformamide disolvate trihydrate
;
_chemical_name_common     ?
_chemical_formula_moiety     'C24 H32 N4 Ni2 O12 S6, 2(C3 H7 N O), 3(H2 O)'
_chemical_formula_sum     'C30 H52 N6 Ni2 O17 S6'
_chemical_formula_iupac
                           '[Ni2 (C12 H12 N2 O4 S3) (H2 O)4], 2C3 H7 N O, 3H2 O'
_chemical_formula_weight     1078.56
_chemical_melting_point     554.6
_symmetry_cell_setting     triclinic
_symmetry_space_group_name_H-M     'P -1'
_symmetry_space_group_name_Hall     '-P 1'
loop_
    _symmetry_equiv_pos_as_xyz
    'x, y, z'
    '-x, -y, -z'
_cell_length_a     10.582(2)
_cell_length_b     11.4690(10)
_cell_length_c     12.136(2)
_cell_angle_alpha     102.30(3)
_cell_angle_beta     107.210(10)
_cell_angle_gamma     116.26(3)
_cell_volume     1155.6(6)
_cell_formula_units_Z     1
_cell_measurement_reflns_used     25
_cell_measurement_theta_min     4
_cell_measurement_theta_max     14
_cell_measurement_temperature     295(2)
_exptl_crystal_description     block
_exptl_crystal_colour     green
_exptl_crystal_size_max     0.23
_exptl_crystal_size_mid     0.20
_exptl_crystal_size_min     0.16
_exptl_crystal_density_diffrn     1.550
_exptl_crystal_density_meas     ?
_exptl_crystal_density_method     'not measured'
_exptl_crystal_F_000     562
_exptl_absorpt_coefficient_mu     1.158
_exptl_absorpt_correction_type     none
_exptl_absorpt_process_details     ?
_exptl_absorpt_correction_T_min     ?
_exptl_absorpt_correction_T_max     ?
_exptl_special_details
;
;
_diffrn_ambient_temperature     295(2)
_diffrn_radiation_type     MoK\a
_diffrn_radiation_wavelength     0.71073
_diffrn_radiation_source     'fine-focus sealed tube'
_diffrn_radiation_monochromator     graphite
_diffrn_measurement_device_type     'Enraf--Nonius CAD-4'
_diffrn_measurement_method     \w
_diffrn_detector_area_resol_mean     ?
_diffrn_reflns_number     6130
_diffrn_reflns_av_R_equivalents     0.0127
_diffrn_reflns_av_sigmaI/netI     0.0245
_diffrn_reflns_theta_min     1.92
_diffrn_reflns_theta_max     25.00
_diffrn_reflns_theta_full     25.00
_diffrn_measured_fraction_theta_max     0.992
_diffrn_measured_fraction_theta_full     0.992
_diffrn_reflns_limit_h_min     -11
_diffrn_reflns_limit_h_max     12
_diffrn_reflns_limit_k_min     -13
_diffrn_reflns_limit_k_max     13
_diffrn_reflns_limit_l_min     -14
_diffrn_reflns_limit_l_max     10
_diffrn_standards_number     3
_diffrn_standards_interval_count     100
_diffrn_standards_interval_time     0
_diffrn_standards_decay_%     0
_refine_special_details
;
Refinement of <i>F</i>^2^ against ALL reflections. The weighted <i>R</i>-factor
<i>wR</i> and goodness of fit <i>S</i> are based on <i>F</i>^2^, conventional
<i>R</i>-factors <i>R</i> are based on <i>F</i>, with <i>F</i> set to zero for
negative <i>F</i>^2^. The threshold expression of <i>F</i>^2^ >
\s(<i>F</i>^2^) is used only for calculating <i>R</i>-factors(gt) <i>etc</i>.
and is not relevant to the choice of reflections for refinement.
<i>R</i>-factors based on <i>F</i>^2^ are statistically about twice as large
as those based on <i>F</i>, and <i>R</i>- factors based on ALL data will be
even larger.
;
_reflns_number_total     4039
_reflns_number_gt     3498
_reflns_threshold_expression     I>2\s(I)
_refine_ls_structure_factor_coef     Fsqd
_refine_ls_matrix_type     full
_refine_ls_R_factor_all     0.0417
_refine_ls_R_factor_gt     0.0349
_refine_ls_wR_factor_gt     0.0897
_refine_ls_wR_factor_ref     0.0946
_refine_ls_goodness_of_fit_ref     1.034
_refine_ls_restrained_S_all     1.034
_refine_ls_number_reflns     4039
_refine_ls_number_parameters     284
_refine_ls_number_restraints     0
_refine_ls_hydrogen_treatment     constr
_refine_ls_weighting_scheme     calc
_refine_ls_weighting_details
         'calc w=1/[\s^2^(Fo^2^)+(0.0451P)^2^+0.9813P] where P=(Fo^2^+2Fc^2^)/3'
_atom_sites_solution_hydrogens     geom
_atom_sites_solution_primary     direct
_atom_sites_solution_secondary     difmap
_refine_ls_shift/su_max     0.000
_refine_ls_shift/su_mean     0.000
_refine_diff_density_max     0.465
_refine_diff_density_min     -0.602
_refine_ls_extinction_method     none
_refine_ls_extinction_coef     ?
loop_
    _atom_type_symbol
    _atom_type_description
    _atom_type_scat_dispersion_real
    _atom_type_scat_dispersion_imag
    _atom_type_scat_source
    'C' 'C' 0.0033 0.0016
                         'International Tables Vol C Tables 4.2.6.8 and 6.1.1.4'
    'H' 'H' 0.0000 0.0000
                         'International Tables Vol C Tables 4.2.6.8 and 6.1.1.4'
    'N' 'N' 0.0061 0.0033
                         'International Tables Vol C Tables 4.2.6.8 and 6.1.1.4'
    'O' 'O' 0.0106 0.0060
                         'International Tables Vol C Tables 4.2.6.8 and 6.1.1.4'
    'S' 'S' 0.1246 0.1234
                         'International Tables Vol C Tables 4.2.6.8 and 6.1.1.4'
    'Ni' 'Ni' 0.3393 1.1124
                         'International Tables Vol C Tables 4.2.6.8 and 6.1.1.4'
_computing_data_collection     'CAD-4 Software (Enraf--Nonius, 1989)'
_computing_cell_refinement     'CAD-4 Software (Enraf--Nonius, 1989)'
_computing_data_reduction     'CAD-4 Software (Enraf--Nonius, 1989)'
_computing_structure_solution     'SHELXS97 (Sheldrick, 2008)'
_computing_structure_refinement     'SHELXL97 (Sheldrick, 2008)'
_computing_molecular_graphics     'SHELXTL/PC (Sheldrick, 2008)'
_computing_publication_material     'WinGX (Farrugia, 1999)'
loop_
    _atom_site_type_symbol
    _atom_site_label
    _atom_site_fract_x
    _atom_site_fract_y
    _atom_site_fract_z
    _atom_site_U_iso_or_equiv
    _atom_site_adp_type
    _atom_site_calc_flag
    _atom_site_refinement_flags
    _atom_site_occupancy
    _atom_site_disorder_assembly
    _atom_site_disorder_group
    Ni Ni1 0.26742(4) 0.62302(4) 0.03339(3) 0.03044(12) Uani d . 1 . .
    S S1 0.57596(10) 0.85228(10) 0.50283(7) 0.0503(2) Uani d . 1 . .
    S S2 0.96862(10) 0.64320(10) 0.43743(7) 0.0517(2) Uani d . 1 . .
    S S5 0.70843(10) 0.70555(9) 0.37703(7) 0.0483(2) Uani d . 1 . .
    O O1 0.2162(2) 0.5835(2) 0.17277(17) 0.0363(4) Uani d . 1 . .
    O O2 0.4302(3) 0.8227(2) 0.15619(19) 0.0444(5) Uani d . 1 . .
    O O1W 0.1000(3) 0.6732(2) -0.0185(2) 0.0483(5) Uani d . 1 . .
    H H1W1 0.0024 0.6117 -0.0648 0.058 Uiso d R 1 . .
    H H2W1 0.1129 0.7547 -0.0008 0.058 Uiso d R 1 . .
    O O3 0.8900(2) 0.5791(2) 0.08790(18) 0.0372(4) Uani d . 1 . .
    O O2W 0.4322(2) 0.5712(2) 0.08969(19) 0.0413(5) Uani d . 1 . .
    H H1W2 0.4835 0.5644 0.1540 0.050 Uiso d R 1 . .
    H H2W2 0.4945 0.6091 0.0590 0.050 Uiso d R 1 . .
    O O4 0.6766(2) 0.3368(2) 0.10243(18) 0.0401(5) Uani d . 1 . .
    N N1 0.8243(3) 0.8407(3) 0.6137(2) 0.0542(7) Uani d . 1 . .
    N N2 0.9174(3) 0.7907(3) 0.5975(2) 0.0529(7) Uani d . 1 . .
    C C1 0.5014(4) 0.8636(3) 0.2726(3) 0.0396(7) Uani d . 1 . .
    C C2 0.4545(3) 0.7796(3) 0.3404(3) 0.0375(6) Uani d . 1 . .
    C C3 0.3124(3) 0.6462(3) 0.2874(3) 0.0359(6) Uani d . 1 . .
    C C4 0.6446(5) 1.0111(4) 0.3393(4) 0.0639(10) Uani d . 1 . .
    H H4A 0.6582 1.0525 0.2795 0.096 Uiso calc R 1 . .
    H H4B 0.7353 1.0081 0.3800 0.096 Uiso calc R 1 . .
    H H4C 0.6324 1.0672 0.4012 0.096 Uiso calc R 1 . .
    C C5 0.2640(4) 0.5707(4) 0.3676(3) 0.0580(9) Uani d . 1 . .
    H H5A 0.1646 0.4824 0.3160 0.087 Uiso calc R 1 . .
    H H5B 0.2543 0.6286 0.4303 0.087 Uiso calc R 1 . .
    H H5C 0.3419 0.5524 0.4081 0.087 Uiso calc R 1 . .
    C C6 0.7117(4) 0.8037(3) 0.5087(3) 0.0412(7) Uani d . 1 . .
    C C7 0.8711(4) 0.7194(3) 0.4804(3) 0.0410(7) Uani d . 1 . .
    C C8 0.9326(3) 0.6343(3) 0.2039(3) 0.0370(6) Uani d . 1 . .
    C C9 0.8698(3) 0.5594(3) 0.2722(3) 0.0376(6) Uani d . 1 . .
    C C10 0.7436(3) 0.4150(3) 0.2166(3) 0.0364(6) Uani d . 1 . .
    C C11 1.0570(4) 0.7901(3) 0.2674(3) 0.0622(10) Uani d . 1 . .
    H H11A 1.0861 0.8227 0.2069 0.093 Uiso calc R 1 . .
    H H11B 1.1477 0.8063 0.3335 0.093 Uiso calc R 1 . .
    H H11C 1.0169 0.8410 0.3025 0.093 Uiso calc R 1 . .
    C C12 0.6796(5) 0.3461(4) 0.2957(3) 0.0558(9) Uani d . 1 . .
    H H12A 0.5956 0.2490 0.2436 0.084 Uiso calc R 1 . .
    H H12B 0.6404 0.3956 0.3341 0.084 Uiso calc R 1 . .
    H H12C 0.7617 0.3495 0.3600 0.084 Uiso calc R 1 . .
    O O5 0.3257(3) 0.2918(3) -0.0367(3) 0.0627(7) Uani d . 1 . .
    N N6 0.2517(4) 0.1686(4) 0.0772(4) 0.0702(9) Uani d . 1 . .
    C C13 0.2358(8) 0.2730(6) 0.1515(6) 0.110(2) Uani d . 1 . .
    H H13A 0.2517 0.3453 0.1194 0.165 Uiso calc R 1 . .
    H H13B 0.3128 0.3150 0.2376 0.165 Uiso calc R 1 . .
    H H13C 0.1322 0.2280 0.1469 0.165 Uiso calc R 1 . .
    C C14 0.2237(8) 0.0463(5) 0.1088(6) 0.1039(18) Uani d . 1 . .
    H H14A 0.2292 -0.0190 0.0491 0.156 Uiso calc R 1 . .
    H H14B 0.1214 -0.0001 0.1063 0.156 Uiso calc R 1 . .
    H H14C 0.3023 0.0774 0.1918 0.156 Uiso calc R 1 . .
    C C15 0.2982(5) 0.1897(4) -0.0082(4) 0.0663(11) Uani d . 1 . .
    H H15A 0.2931 0.1006 -0.0592 0.079 Uiso d R 1 . .
    O O3W 0.8641(5) 0.1907(5) 0.1821(4) 0.1309(16) Uani d . 1 . .
    H H1W3 0.9173 0.1787 0.2412 0.157 Uiso d R 1 . .
    H H2W3 0.8417 0.2476 0.2148 0.157 Uiso d R 1 . .
    O O4W 0.4494(6) -0.0168(7) -0.0250(7) 0.089(2) Uani d P 0.50 . .
    H H1W4 0.3783 -0.0739 -0.0101 0.107 Uiso d PR 0.50 . .
    H H2W4 0.4044 -0.0037 -0.0875 0.107 Uiso d PR 0.50 . .
loop_
    _atom_site_aniso_label
    _atom_site_aniso_U_11
    _atom_site_aniso_U_22
    _atom_site_aniso_U_33
    _atom_site_aniso_U_12
    _atom_site_aniso_U_13
    _atom_site_aniso_U_23
    Ni1 0.0302(2) 0.0303(2) 0.02522(19) 0.01252(15) 0.01182(15) 0.01108(14)
    S1 0.0508(5) 0.0655(5) 0.0274(4) 0.0360(4) 0.0116(3) 0.0044(4)
    S2 0.0520(5) 0.0692(6) 0.0281(4) 0.0411(5) 0.0063(3) 0.0073(4)
    S5 0.0499(5) 0.0640(5) 0.0237(4) 0.0367(4) 0.0069(3) 0.0057(3)
    O1 0.0323(10) 0.0410(11) 0.0295(10) 0.0144(9) 0.0148(8) 0.0145(9)
    O2 0.0502(13) 0.0328(11) 0.0331(11) 0.0141(10) 0.0126(10) 0.0118(9)
    O1W 0.0495(13) 0.0527(13) 0.0606(14) 0.0344(11) 0.0284(11) 0.0324(11)
    O3 0.0346(10) 0.0328(10) 0.0341(11) 0.0126(9) 0.0138(9) 0.0116(9)
    O2W 0.0397(11) 0.0540(13) 0.0381(11) 0.0274(10) 0.0205(9) 0.0226(10)
    O4 0.0414(11) 0.0387(11) 0.0293(11) 0.0135(9) 0.0155(9) 0.0138(9)
    N1 0.0613(18) 0.0711(19) 0.0285(14) 0.0439(16) 0.0124(13) 0.0096(13)
    N2 0.0566(17) 0.0703(19) 0.0276(13) 0.0420(16) 0.0089(12) 0.0090(13)
    C1 0.0405(16) 0.0349(15) 0.0353(16) 0.0201(13) 0.0132(13) 0.0062(13)
    C2 0.0397(16) 0.0431(16) 0.0258(14) 0.0239(14) 0.0119(12) 0.0077(12)
    C3 0.0388(16) 0.0457(16) 0.0306(15) 0.0266(14) 0.0181(13) 0.0155(13)
    C4 0.061(2) 0.0381(18) 0.053(2) 0.0113(17) 0.0108(18) 0.0078(16)
    C5 0.059(2) 0.071(2) 0.0419(19) 0.0280(19) 0.0273(17) 0.0299(18)
    C6 0.0438(17) 0.0480(18) 0.0274(15) 0.0252(15) 0.0131(13) 0.0105(13)
    C7 0.0420(16) 0.0460(17) 0.0269(15) 0.0235(14) 0.0093(13) 0.0100(13)
    C8 0.0336(15) 0.0366(15) 0.0350(16) 0.0193(13) 0.0112(12) 0.0098(13)
    C9 0.0381(16) 0.0434(16) 0.0263(14) 0.0242(14) 0.0090(12) 0.0085(12)
    C10 0.0410(16) 0.0472(17) 0.0290(15) 0.0275(14) 0.0164(13) 0.0192(13)
    C11 0.061(2) 0.0355(18) 0.052(2) 0.0108(17) 0.0151(18) 0.0028(15)
    C12 0.071(2) 0.062(2) 0.0417(18) 0.0329(19) 0.0325(18) 0.0279(17)
    O5 0.0641(16) 0.0535(15) 0.095(2) 0.0349(13) 0.0507(15) 0.0428(14)
    N6 0.076(2) 0.062(2) 0.094(3) 0.0371(18) 0.052(2) 0.0472(19)
    C13 0.160(6) 0.112(4) 0.141(5) 0.095(4) 0.115(5) 0.077(4)
    C14 0.151(5) 0.073(3) 0.122(4) 0.061(3) 0.082(4) 0.064(3)
    C15 0.071(3) 0.052(2) 0.087(3) 0.033(2) 0.045(2) 0.031(2)
    O3W 0.143(4) 0.201(5) 0.117(3) 0.117(4) 0.066(3) 0.113(3)
    O4W 0.063(5) 0.068(4) 0.109(6) 0.023(5) 0.018(4) 0.046(4)
_geom_special_details
;
All e.s.d.'s (except the e.s.d. in the dihedral angle between two l.s. planes)
are estimated using the full covariance matrix. The cell e.s.d.'s are taken
into account individually in the estimation of e.s.d.'s in distances, angles
and torsion angles; correlations between e.s.d.'s in cell parameters are only
used when they are defined by crystal symmetry. An approximate (isotropic)
treatment of cell e.s.d.'s is used for estimating e.s.d.'s involving l.s.
planes.
;
loop_
    _geom_bond_atom_site_label_1
    _geom_bond_atom_site_label_2
    _geom_bond_site_symmetry_2
    _geom_bond_distance
    _geom_bond_publ_flag
    Ni1 O4 2_665 1.9851(19) y
    Ni1 O2 . 1.992(2) y
    Ni1 O3 2_665 1.998(2) y
    Ni1 O1 . 2.0029(19) y
    Ni1 O2W . 2.060(2) y
    Ni1 O1W . 2.065(2) y
    S1 C6 . 1.745(3) ?
    S1 C2 . 1.756(3) ?
    S2 C7 . 1.739(3) ?
    S2 C9 . 1.757(3) ?
    S5 C7 . 1.720(3) ?
    S5 C6 . 1.728(3) ?
    O1 C3 . 1.256(3) ?
    O2 C1 . 1.248(4) ?
    O1W H1W1 . 0.8500 ?
    O1W H2W1 . 0.8500 ?
    O3 C8 . 1.256(3) ?
    O3 Ni1 2_665 1.998(2) ?
    O2W H1W2 . 0.8500 ?
    O2W H2W2 . 0.8501 ?
    O4 C10 . 1.247(3) ?
    O4 Ni1 2_665 1.9851(19) ?
    N1 C6 . 1.284(4) ?
    N1 N2 . 1.381(4) ?
    N2 C7 . 1.290(4) ?
    C1 C2 . 1.418(4) ?
    C1 C4 . 1.495(5) ?
    C2 C3 . 1.410(4) ?
    C3 C5 . 1.490(4) ?
    C4 H4A . 0.9600 ?
    C4 H4B . 0.9600 ?
    C4 H4C . 0.9600 ?
    C5 H5A . 0.9600 ?
    C5 H5B . 0.9600 ?
    C5 H5C . 0.9600 ?
    C8 C9 . 1.411(4) ?
    C8 C11 . 1.500(4) ?
    C9 C10 . 1.419(4) ?
    C10 C12 . 1.496(4) ?
    C11 H11A . 0.9600 ?
    C11 H11B . 0.9600 ?
    C11 H11C . 0.9600 ?
    C12 H12A . 0.9600 ?
    C12 H12B . 0.9600 ?
    C12 H12C . 0.9600 ?
    O5 C15 . 1.228(4) ?
    N6 C15 . 1.295(5) ?
    N6 C13 . 1.443(6) ?
    N6 C14 . 1.460(5) ?
    C13 H13A . 0.9600 ?
    C13 H13B . 0.9600 ?
    C13 H13C . 0.9600 ?
    C14 H14A . 0.9600 ?
    C14 H14B . 0.9600 ?
    C14 H14C . 0.9600 ?
    C15 H15A . 1.0463 ?
    O3W H1W3 . 0.8498 ?
    O3W H2W3 . 0.8500 ?
    O4W O4W 2_655 0.901(10) ?
    O4W H1W4 . 0.8500 ?
    O4W H2W4 . 0.8500 ?
loop_
    _geom_angle_atom_site_label_1
    _geom_angle_atom_site_label_2
    _geom_angle_atom_site_label_3
    _geom_angle_site_symmetry_1
    _geom_angle_site_symmetry_3
    _geom_angle
    _geom_angle_publ_flag
    O4 Ni1 O2 2_665 . 91.40(9) ?
    O4 Ni1 O3 2_665 2_665 88.63(9) y
    O2 Ni1 O3 . 2_665 177.92(9) ?
    O4 Ni1 O1 2_665 . 178.59(8) ?
    O2 Ni1 O1 . . 87.98(9) y
    O3 Ni1 O1 2_665 . 91.95(9) ?
    O4 Ni1 O2W 2_665 . 91.54(9) ?
    O2 Ni1 O2W . . 88.80(9) ?
    O3 Ni1 O2W 2_665 . 89.12(9) ?
    O1 Ni1 O2W . . 87.18(8) ?
    O4 Ni1 O1W 2_665 . 90.39(9) y
    O2 Ni1 O1W . . 91.24(10) y
    O3 Ni1 O1W 2_665 . 90.85(10) ?
    O1 Ni1 O1W . . 90.90(9) ?
    O2W Ni1 O1W . . 178.07(8) y
    C6 S1 C2 . . 102.53(14) ?
    C7 S2 C9 . . 105.44(14) ?
    C7 S5 C6 . . 86.11(15) ?
    C3 O1 Ni1 . . 124.99(18) ?
    C1 O2 Ni1 . . 126.2(2) ?
    Ni1 O1W H1W1 . . 123.7 ?
    Ni1 O1W H2W1 . . 128.6 ?
    H1W1 O1W H2W1 . . 107.7 ?
    C8 O3 Ni1 . 2_665 128.97(19) ?
    Ni1 O2W H1W2 . . 139.2 ?
    Ni1 O2W H2W2 . . 104.0 ?
    H1W2 O2W H2W2 . . 107.7 ?
    C10 O4 Ni1 . 2_665 128.75(19) ?
    C6 N1 N2 . . 112.1(3) ?
    C7 N2 N1 . . 112.3(3) ?
    O2 C1 C2 . . 124.1(3) ?
    O2 C1 C4 . . 115.3(3) ?
    C2 C1 C4 . . 120.6(3) ?
    C3 C2 C1 . . 124.2(3) ?
    C3 C2 S1 . . 118.3(2) ?
    C1 C2 S1 . . 117.4(2) ?
    O1 C3 C2 . . 124.1(3) ?
    O1 C3 C5 . . 114.9(3) ?
    C2 C3 C5 . . 120.9(3) ?
    C1 C4 H4A . . 109.5 ?
    C1 C4 H4B . . 109.5 ?
    H4A C4 H4B . . 109.5 ?
    C1 C4 H4C . . 109.5 ?
    H4A C4 H4C . . 109.5 ?
    H4B C4 H4C . . 109.5 ?
    C3 C5 H5A . . 109.5 ?
    C3 C5 H5B . . 109.5 ?
    H5A C5 H5B . . 109.5 ?
    C3 C5 H5C . . 109.5 ?
    H5A C5 H5C . . 109.5 ?
    H5B C5 H5C . . 109.5 ?
    N1 C6 S5 . . 114.8(2) ?
    N1 C6 S1 . . 121.4(2) ?
    S5 C6 S1 . . 123.82(17) ?
    N2 C7 S5 . . 114.7(2) ?
    N2 C7 S2 . . 120.5(2) ?
    S5 C7 S2 . . 124.88(17) ?
    O3 C8 C9 . . 124.0(3) ?
    O3 C8 C11 . . 114.9(3) ?
    C9 C8 C11 . . 121.0(3) ?
    C8 C9 C10 . . 124.1(3) ?
    C8 C9 S2 . . 117.8(2) ?
    C10 C9 S2 . . 117.7(2) ?
    O4 C10 C9 . . 124.8(3) ?
    O4 C10 C12 . . 114.8(3) ?
    C9 C10 C12 . . 120.4(3) ?
    C8 C11 H11A . . 109.5 ?
    C8 C11 H11B . . 109.5 ?
    H11A C11 H11B . . 109.5 ?
    C8 C11 H11C . . 109.5 ?
    H11A C11 H11C . . 109.5 ?
    H11B C11 H11C . . 109.5 ?
    C10 C12 H12A . . 109.5 ?
    C10 C12 H12B . . 109.5 ?
    H12A C12 H12B . . 109.5 ?
    C10 C12 H12C . . 109.5 ?
    H12A C12 H12C . . 109.5 ?
    H12B C12 H12C . . 109.5 ?
    C15 N6 C13 . . 120.0(4) ?
    C15 N6 C14 . . 122.7(4) ?
    C13 N6 C14 . . 117.2(4) ?
    N6 C13 H13A . . 109.5 ?
    N6 C13 H13B . . 109.5 ?
    H13A C13 H13B . . 109.5 ?
    N6 C13 H13C . . 109.5 ?
    H13A C13 H13C . . 109.5 ?
    H13B C13 H13C . . 109.5 ?
    N6 C14 H14A . . 109.5 ?
    N6 C14 H14B . . 109.5 ?
    H14A C14 H14B . . 109.5 ?
    N6 C14 H14C . . 109.5 ?
    H14A C14 H14C . . 109.5 ?
    H14B C14 H14C . . 109.5 ?
    O5 C15 N6 . . 125.1(4) ?
    O5 C15 H15A . . 123.6 ?
    N6 C15 H15A . . 110.6 ?
    H1W3 O3W H2W3 . . 107.7 ?
    O4W O4W H1W4 2_655 . 118.3 ?
    O4W O4W H2W4 2_655 . 134.0 ?
    H1W4 O4W H2W4 . . 107.7 ?
loop_
    _geom_torsion_atom_site_label_1
    _geom_torsion_atom_site_label_2
    _geom_torsion_atom_site_label_3
    _geom_torsion_atom_site_label_4
    _geom_torsion_site_symmetry_1
    _geom_torsion_site_symmetry_2
    _geom_torsion_site_symmetry_3
    _geom_torsion_site_symmetry_4
    _geom_torsion
    _geom_torsion_publ_flag
    O2 Ni1 O1 C3 . . . . -29.7(2) ?
    O3 Ni1 O1 C3 2_665 . . . 148.2(2) ?
    O2W Ni1 O1 C3 . . . . 59.2(2) ?
    O1W Ni1 O1 C3 . . . . -121.0(2) ?
    O4 Ni1 O2 C1 2_665 . . . -151.7(3) ?
    O1 Ni1 O2 C1 . . . . 27.1(3) ?
    O2W Ni1 O2 C1 . . . . -60.1(3) ?
    O1W Ni1 O2 C1 . . . . 117.9(3) ?
    C6 N1 N2 C7 . . . . 0.7(4) ?
    Ni1 O2 C1 C2 . . . . -14.5(4) ?
    Ni1 O2 C1 C4 . . . . 165.2(2) ?
    O2 C1 C2 C3 . . . . -7.7(5) ?
    C4 C1 C2 C3 . . . . 172.7(3) ?
    O2 C1 C2 S1 . . . . 176.6(2) ?
    C4 C1 C2 S1 . . . . -3.0(4) ?
    C6 S1 C2 C3 . . . . 96.7(2) ?
    C6 S1 C2 C1 . . . . -87.3(3) ?
    Ni1 O1 C3 C2 . . . . 20.1(4) ?
    Ni1 O1 C3 C5 . . . . -161.4(2) ?
    C1 C2 C3 O1 . . . . 4.4(5) ?
    S1 C2 C3 O1 . . . . -179.9(2) ?
    C1 C2 C3 C5 . . . . -173.9(3) ?
    S1 C2 C3 C5 . . . . 1.7(4) ?
    N2 N1 C6 S5 . . . . -1.1(4) ?
    N2 N1 C6 S1 . . . . 179.6(2) ?
    C7 S5 C6 N1 . . . . 0.9(3) ?
    C7 S5 C6 S1 . . . . -179.8(2) ?
    C2 S1 C6 N1 . . . . 178.6(3) ?
    C2 S1 C6 S5 . . . . -0.7(3) ?
    N1 N2 C7 S5 . . . . 0.0(4) ?
    N1 N2 C7 S2 . . . . -178.8(2) ?
    C6 S5 C7 N2 . . . . -0.4(3) ?
    C6 S5 C7 S2 . . . . 178.3(2) ?
    C9 S2 C7 N2 . . . . -179.4(3) ?
    C9 S2 C7 S5 . . . . 1.9(3) ?
    Ni1 O3 C8 C9 2_665 . . . -1.8(4) ?
    Ni1 O3 C8 C11 2_665 . . . 178.8(2) ?
    O3 C8 C9 C10 . . . . -4.6(5) ?
    C11 C8 C9 C10 . . . . 174.8(3) ?
    O3 C8 C9 S2 . . . . 167.6(2) ?
    C11 C8 C9 S2 . . . . -13.0(4) ?
    C7 S2 C9 C8 . . . . 96.1(3) ?
    C7 S2 C9 C10 . . . . -91.2(3) ?
    Ni1 O4 C10 C9 2_665 . . . 6.6(4) ?
    Ni1 O4 C10 C12 2_665 . . . -174.2(2) ?
    C8 C9 C10 O4 . . . . 2.1(5) ?
    S2 C9 C10 O4 . . . . -170.1(2) ?
    C8 C9 C10 C12 . . . . -177.1(3) ?
    S2 C9 C10 C12 . . . . 10.7(4) ?
    C13 N6 C15 O5 . . . . -3.0(7) ?
    C14 N6 C15 O5 . . . . -178.7(5) ?
loop_
    _geom_hbond_atom_site_label_D
    _geom_hbond_atom_site_label_H
    _geom_hbond_atom_site_label_A
    _geom_hbond_site_symmetry_A
    _geom_hbond_distance_DH
    _geom_hbond_distance_HA
    _geom_hbond_distance_DA
    _geom_hbond_angle_DHA
    _geom_hbond_publ_flag
    O1W H1W1 O3 1_455 0.85 2.48 2.817(5) 104 yes
    O1W H1W1 O1 2_565 0.85 2.11 2.932(2) 162 yes
    O3W H1W3 N2 2_766 0.85 2.04 2.865(6) 164 yes
    O2W H2W2 O5 2_665 0.85 1.87 2.700(4) 164 yes
