# Supplementary material for: Bis­{μ-3,3′-(1,3,4-thia­diazole-2,5-diyl­dithio)bis­[penta­ne­dionato(1−)]}bis­[diaqua­nickel(II)] dimethyl­formamide disolvate trihydrate
Source: Acta Crystallogr Sect E Struct Rep Online. 2009 Jan 17;65(Pt 2):m207. doi: 10.1107/S1600536808043699 (PMC2968170; doi:10.1107/S1600536808043699)
Supplement: Supplementary file 2 [file e-65-0m207-Isup2.hkl]

# 
# h,k,l, Fc-squared, Fo-squared, sigma(Fo-squared) and status flag 
# 
data_I
_shelx_title ' B in          P-1' 
_shelx_refln_list_code          4 
_shelx_F_calc_maximum      180.59 
_exptl_crystal_F_000       562.00 
_reflns_d_resolution_high  0.8409 
 
loop_ 
 _symmetry_equiv_pos_as_xyz 
 'x, y, z' 
 '-x, -y, -z' 
 
_cell_length_a    10.5820 
_cell_length_b    11.4690 
_cell_length_c    12.1360 
_cell_angle_alpha 102.300 
_cell_angle_beta  107.210 
_cell_angle_gamma 116.260 
 
_shelx_F_squared_multiplier     1.000 
 
loop_ 
 _refln_index_h 
 _refln_index_k 
 _refln_index_l 
 _refln_F_squared_calc 
 _refln_F_squared_meas 
 _refln_F_squared_sigma 
 _refln_observed_status 
   2   0   0     6433.52     6594.32     68.38 o 
   3   0   0     1240.57     1291.61     19.10 o 
   4   0   0     1443.03     1444.15     22.61 o 
   5   0   0     2079.97     2155.96     32.17 o 
   6   0   0     1232.50     1266.69     24.50 o 
   7   0   0     1119.23     1131.14     24.63 o 
   8   0   0        8.81        2.57      3.64 o 
   9   0   0       24.96       24.56      6.02 o 
  10   0   0        5.39        0.59      4.33 o 
 -10   1   0       83.78       72.97      8.59 o 
  -9   1   0       11.88       12.13      4.59 o 
  -8   1   0        4.10       -1.37      2.73 o 
  -7   1   0        3.96        5.17      2.90 o 
  -6   1   0      503.14      591.54     15.13 o 
  -5   1   0      470.49      423.46     11.48 o 
  -4   1   0      231.01      205.68      6.52 o 
  -3   1   0      516.97      540.87      6.96 o 
  -2   1   0     4563.16     5423.63     56.64 o 
  -1   1   0     1464.00     1486.54     17.05 o 
   0   1   0     5888.34     5954.90     63.57 o 
   1   1   0     2966.39     3309.21     35.85 o 
   3   1   0     1479.75     1644.77     23.81 o 
   4   1   0     1304.68     1136.37     20.23 o 
   5   1   0     1043.87     1056.15     21.02 o 
   6   1   0       45.48       44.80      5.24 o 
   7   1   0      365.94      381.30     14.31 o 
   8   1   0      193.66      166.10     10.34 o 
   9   1   0       77.51       89.85      8.82 o 
 -10   2   0      173.31      163.27     11.03 o 
  -9   2   0        2.70        2.90      3.45 o 
  -8   2   0      412.66      407.55     14.18 o 
  -7   2   0     1493.42     1464.94     27.26 o 
  -6   2   0      754.54      741.44     11.36 o 
  -5   2   0     4490.54     4437.02     35.90 o 
  -4   2   0      126.16      137.79      3.12 o 
  -3   2   0    13394.41    14627.23    145.93 o 
  -2   2   0     3544.11     3737.52     40.14 o 
  -1   2   0     8233.48     9652.30     96.88 o 
   0   2   0     7369.52     7103.26     52.25 o 
   1   2   0    10153.58    10204.92     61.17 o 
   2   2   0     2608.00     2379.45     31.46 o 
   3   2   0     1578.09     1816.66     26.71 o 
   4   2   0       17.35        7.09      2.54 o 
   5   2   0       33.96       36.83      4.59 o 
   6   2   0      224.54      198.08      9.89 o 
   7   2   0       66.37       75.86      7.55 o 
   8   2   0        4.87        3.32      4.13 o 
   9   2   0       10.36       18.35      6.18 o 
 -11   3   0       41.74       49.84      7.91 o 
 -10   3   0       90.51       90.47      8.39 o 
  -9   3   0       50.03       55.43      6.38 o 
  -8   3   0        5.61       12.95      3.90 o 
  -7   3   0      162.45      152.55      5.31 o 
  -6   3   0     1100.08     1147.49     14.26 o 
  -5   3   0     4315.42     4602.35     54.88 o 
  -4   3   0       36.18       10.80      2.21 o 
  -3   3   0    32613.98    32525.75    325.08 o 
  -2   3   0       19.30       36.18      1.61 o 
  -1   3   0     3156.33     3245.84     26.25 o 
   0   3   0     1744.95     1762.19     16.83 o 
   1   3   0     7335.06     7626.29     66.57 o 
   2   3   0     5755.49     5825.19     64.05 o 
   3   3   0       81.73       97.11      5.92 o 
   4   3   0      915.80      925.57     19.62 o 
   5   3   0       37.70       24.98      4.42 o 
   6   3   0       66.23       68.97      6.86 o 
   7   3   0       31.29       15.61      4.91 o 
   8   3   0      119.98      138.97     11.13 o 
 -11   4   0        0.85        2.37      4.16 o 
 -10   4   0       23.49       32.66      5.99 o 
  -9   4   0      372.81      365.75     13.86 o 
  -8   4   0       27.37       32.88      3.48 o 
  -7   4   0       60.11       56.02      5.12 o 
  -6   4   0     1032.17     1121.41     21.24 o 
  -5   4   0     1107.96     1196.55     20.43 o 
  -4   4   0     3837.79     3933.13     45.77 o 
  -3   4   0     1774.61     1864.48     13.92 o 
  -2   4   0        3.04        2.25      1.04 o 
  -1   4   0      175.93      130.17      3.81 o 
   0   4   0     5556.92     5650.92     74.12 o 
   1   4   0       71.01       74.11      3.55 o 
   2   4   0      679.87      669.61     11.07 o 
   3   4   0        0.73       -2.93      1.95 o 
   4   4   0      442.39      429.86     13.86 o 
   5   4   0       99.78       94.11      7.48 o 
   6   4   0      103.15      120.85      9.11 o 
   7   4   0      116.94      116.98     10.21 o 
 -11   5   0      160.99      164.41     11.61 o 
 -10   5   0      553.16      538.45     17.89 o 
  -9   5   0       16.98       18.62      2.90 o 
  -8   5   0        2.03        3.97      3.85 o 
  -7   5   0      199.62      190.14      9.04 o 
  -6   5   0     5611.76     5548.16     65.88 o 
  -5   5   0      563.75      588.73      8.91 o 
  -4   5   0     4321.82     4517.27     30.01 o 
  -3   5   0     2567.56     2380.90     17.21 o 
  -2   5   0        2.01        0.82      0.98 o 
  -1   5   0     1002.73     1040.85     20.38 o 
   0   5   0     3595.34     3734.68     40.70 o 
   1   5   0      318.32      313.88      9.58 o 
   2   5   0      134.99      154.18      5.87 o 
   3   5   0      366.48      385.04     13.01 o 
   4   5   0        0.66        2.90      3.45 o 
   5   5   0       39.20       28.76      5.60 o 
   6   5   0        2.81        6.21      4.42 o 
 -11   6   0        0.43       -5.07      3.38 o 
 -10   6   0      104.54      105.02      5.86 o 
  -9   6   0        9.36       14.03      2.61 o 
  -8   6   0     1183.88     1194.60     25.05 o 
  -7   6   0      503.24      456.90     13.60 o 
  -6   6   0     3382.98     3483.63     55.03 o 
  -5   6   0      101.26       88.26      2.89 o 
  -4   6   0       93.04       96.93      2.77 o 
  -3   6   0     2759.33     2788.43     25.94 o 
  -2   6   0     1700.15     1781.40     19.37 o 
  -1   6   0     3953.61     3979.73     37.04 o 
   0   6   0      542.79      564.61     10.55 o 
   1   6   0     1011.76     1045.54     15.77 o 
   2   6   0       87.12       93.95      5.35 o 
   3   6   0       15.09       15.58      4.46 o 
   4   6   0        4.19       14.41      4.88 o 
   5   6   0       63.38       72.71      8.36 o 
   6   6   0       73.59       68.38      8.88 o 
 -12   7   0       49.96       63.24      8.62 o 
 -11   7   0       56.89       66.02      6.38 o 
 -10   7   0        6.47        2.62      2.37 o 
  -9   7   0      361.73      371.37     14.18 o 
  -8   7   0      325.72      285.87      7.52 o 
  -7   7   0        1.62        1.25      3.55 o 
  -6   7   0      153.55      156.12      4.15 o 
  -5   7   0     1163.30     1141.52     11.36 o 
  -4   7   0      245.97      242.42      7.12 o 
  -3   7   0     5416.73     5375.40     45.60 o 
  -2   7   0       54.08       76.12      4.12 o 
  -1   7   0       13.86       16.30      2.56 o 
   0   7   0       14.96       13.34      2.63 o 
   1   7   0     1240.44     1256.99     18.77 o 
   2   7   0       22.82       29.07      3.90 o 
   3   7   0       54.39       55.79      6.93 o 
   4   7   0      174.35      200.52     12.00 o 
   5   7   0       20.49       19.75      6.15 o 
 -11   8   0       18.93       10.99      3.39 o 
 -10   8   0       47.11       51.59      6.73 o 
  -9   8   0     1004.48      998.00     18.15 o 
  -8   8   0       74.02       71.74      3.48 o 
  -7   8   0        5.33        6.37      1.68 o 
  -6   8   0      879.61      853.77     14.72 o 
  -5   8   0       50.79       66.64      3.98 o 
  -4   8   0      793.94      849.36     13.19 o 
  -3   8   0      126.13      131.15      5.35 o 
  -2   8   0      112.88      109.73     10.52 o 
  -1   8   0      149.98      124.74     11.29 o 
   0   8   0       21.35       22.74      4.02 o 
   1   8   0      126.41      109.38     11.84 o 
   2   8   0        2.93        1.75      4.98 o 
   3   8   0        2.37       -2.80      4.07 o 
   4   8   0       58.65       51.98      8.17 o 
 -11   9   0      139.12      137.43      6.31 o 
 -10   9   0      337.87      362.40     15.09 o 
  -9   9   0      333.14      289.16      8.40 o 
  -8   9   0       41.87       43.30      3.74 o 
  -7   9   0       86.81       76.91      4.54 o 
  -6   9   0     1836.48     1804.60     21.98 o 
  -5   9   0      127.67      137.75     10.56 o 
  -4   9   0     2138.51     2084.66     24.55 o 
  -3   9   0      540.66      578.89     11.76 o 
  -2   9   0      904.49      850.20     27.73 o 
  -1   9   0       64.32       69.61      5.01 o 
   0   9   0       99.59      119.69      6.52 o 
   1   9   0      200.36      203.50      8.74 o 
   2   9   0       63.17       73.19      6.03 o 
   3   9   0      122.21      128.53     11.03 o 
 -10  10   0       21.56       12.91      4.81 o 
  -9  10   0        1.13        3.58      5.01 o 
  -8  10   0      151.76      155.16      6.51 o 
  -7  10   0      224.96      232.62      7.74 o 
  -6  10   0      140.08      161.73      7.27 o 
  -5  10   0       96.03      115.45      5.85 o 
  -4  10   0        6.17        7.09      2.58 o 
  -3  10   0       35.54       33.49      3.90 o 
  -2  10   0      172.92      168.25      7.29 o 
  -1  10   0        8.10        8.37      3.28 o 
   0  10   0        0.01        0.06      2.85 o 
   1  10   0       12.21       12.99      4.04 o 
  -9  11   0      543.83      556.21     17.86 o 
  -8  11   0       36.86       17.31      5.07 o 
  -7  11   0      336.05      350.85     14.41 o 
  -6  11   0       12.13        3.77      4.10 o 
  -5  11   0      234.73      244.89     12.95 o 
  -4  11   0      185.43      175.47     11.52 o 
  -3  11   0      147.80      154.03     11.35 o 
  -2  11   0      135.80      129.93     11.42 o 
  -1  11   0        1.06       -2.28      4.85 o 
   0  11   0       41.92       39.30      8.33 o 
 -10  12   0        0.38        1.24      3.87 o 
  -9  12   0      640.31      650.46     20.56 o 
  -8  12   0        1.41       -4.73      3.16 o 
  -7  12   0       75.02       57.91      7.64 o 
  -6  12   0       34.14       31.29      6.80 o 
  -5  12   0      183.54      210.96     13.40 o 
  -4  12   0       31.47       19.65      6.12 o 
  -3  12   0       59.57       66.95      9.01 o 
  -2  12   0      218.58      234.87     15.39 o 
  -8  13   0       10.00       11.97      5.89 o 
  -7  13   0        2.32        0.23      4.55 o 
  -6  13   0       45.20       51.82      8.36 o 
  -5  13   0        3.90       -2.54      4.49 o 
   4 -13   1      153.92      147.33     12.00 o 
   5 -13   1       20.07       14.15      5.73 o 
   6 -13   1        6.73        9.04      5.47 o 
   7 -13   1        1.52        2.37      4.33 o 
   8 -13   1      306.96      339.04     16.33 o 
   1 -12   1       10.28        4.48      3.71 o 
   2 -12   1       45.41       41.54      4.91 o 
   3 -12   1       46.38       47.68      5.05 o 
   4 -12   1       20.28       19.63      4.03 o 
   5 -12   1        3.59        2.34      2.78 o 
   6 -12   1        0.97        5.53      4.39 o 
   7 -12   1      240.49      243.33     13.27 o 
   8 -12   1       44.50       56.15      7.42 o 
   9 -12   1       17.76       13.34      4.81 o 
   0 -11   1        3.25        9.51      3.66 o 
   1 -11   1      259.35      264.11      9.85 o 
   2 -11   1        0.13        3.30      3.45 o 
   3 -11   1      293.40      274.86      9.17 o 
   4 -11   1       46.31       50.50     12.31 o 
   5 -11   1       28.62       35.93      4.04 o 
   6 -11   1       41.47       36.32      4.16 o 
   7 -11   1      528.57      552.19     14.64 o 
   8 -11   1       58.03       52.15      4.54 o 
   9 -11   1       15.11       15.06      3.30 o 
  10 -11   1      129.48      122.28     10.05 o 
  -2 -10   1        7.94        7.48      5.14 o 
  -1 -10   1      172.50      149.11      8.08 o 
   0 -10   1       49.36       55.67      6.55 o 
   1 -10   1      163.15      153.91      7.20 o 
   2 -10   1       10.54        3.88      2.91 o 
   3 -10   1       91.76      103.95      5.66 o 
   4 -10   1       60.65       68.13      4.74 o 
   5 -10   1      235.71      228.47      7.75 o 
   6 -10   1      364.43      342.74      9.26 o 
   7 -10   1        0.23       -1.52      2.05 o 
   8 -10   1      208.29      203.18      7.39 o 
   9 -10   1       43.82       40.70      6.15 o 
  10 -10   1      304.68      317.47     14.74 o 
  11 -10   1        0.01        8.98      5.24 o 
  -3  -9   1       31.93       25.34      6.90 o 
  -2  -9   1       56.86       56.69      5.73 o 
  -1  -9   1       12.95       15.76      3.76 o 
   0  -9   1       54.45       56.76      4.94 o 
   1  -9   1       26.08       28.36      6.59 o 
   2  -9   1      177.89      176.19      6.83 o 
   3  -9   1      193.28      149.72     17.63 o 
   4  -9   1     1361.04     1311.50     29.41 o 
   5  -9   1       68.35       60.33      4.19 o 
   6  -9   1       97.88      103.22      5.19 o 
   7  -9   1        0.33        1.56      1.99 o 
   8  -9   1      811.04      819.50     13.94 o 
   9  -9   1       98.10       80.94      7.48 o 
  10  -9   1      111.40      113.76      9.47 o 
  11  -9   1       13.05        7.21      2.88 o 
  -4  -8   1       69.27       60.44      8.30 o 
  -3  -8   1        1.16       10.05      4.72 o 
  -2  -8   1      385.55      438.49     11.97 o 
  -1  -8   1       71.81       73.18      5.16 o 
   0  -8   1        8.38        4.04      2.98 o 
   1  -8   1        2.33        8.95      2.49 o 
   2  -8   1      222.57      257.61      7.52 o 
   3  -8   1      294.26      268.45     12.09 o 
   4  -8   1     2107.07     2122.09     23.56 o 
   5  -8   1       22.14       23.43      2.63 o 
   6  -8   1      309.35      295.10      8.56 o 
   7  -8   1      241.12      242.05      6.93 o 
   8  -8   1        0.29       -0.76      1.87 o 
   9  -8   1      219.99      197.53     11.06 o 
  10  -8   1       62.34       47.72      7.09 o 
  11  -8   1      209.68      237.91      9.34 o 
  -5  -7   1       11.41        9.27      5.07 o 
  -4  -7   1      131.02      159.92     11.09 o 
  -3  -7   1      273.95      273.52     12.82 o 
  -2  -7   1      281.83      270.89      8.79 o 
  -1  -7   1       50.94       43.01      3.86 o 
   0  -7   1       17.15       15.78      3.68 o 
   1  -7   1     1572.03     1574.56     19.74 o 
   2  -7   1      132.39      111.69      4.82 o 
   3  -7   1     1583.22     1504.40     17.98 o 
   4  -7   1      345.58      337.02      5.14 o 
   5  -7   1      409.78      400.53      8.08 o 
   6  -7   1        7.34       11.26      2.20 o 
   7  -7   1     2039.64     2008.21     22.04 o 
   8  -7   1       72.58       68.30      4.13 o 
   9  -7   1      588.61      555.82     18.22 o 
  10  -7   1      255.21      278.59     21.28 o 
  11  -7   1       24.24       20.40      3.82 o 
  -6  -6   1        0.35       -0.59      4.75 o 
  -5  -6   1       11.42        6.67      4.68 o 
  -4  -6   1       22.67       21.24      4.81 o 
  -3  -6   1      337.27      296.94     12.39 o 
  -2  -6   1       32.58       32.10      3.45 o 
  -1  -6   1       48.56       60.58      3.99 o 
   0  -6   1      112.65       98.05      4.58 o 
   1  -6   1      605.03      588.09     10.19 o 
   2  -6   1      762.84      741.77     19.11 o 
   3  -6   1      425.77      415.41     10.26 o 
   4  -6   1     1500.16     1537.04     16.85 o 
   5  -6   1     2814.53     2780.44     26.46 o 
   6  -6   1      289.33      285.82      8.36 o 
   7  -6   1      111.21      126.34      4.74 o 
   8  -6   1       15.75       17.73      4.23 o 
   9  -6   1      278.92      275.42      9.09 o 
  10  -6   1      361.83      361.69     10.33 o 
  11  -6   1       13.13       10.25      3.34 o 
  -7  -5   1      171.71      184.84     12.65 o 
  -6  -5   1      143.20      151.01     10.47 o 
  -5  -5   1      104.86       99.54      8.17 o 
  -4  -5   1      292.28      288.81     12.20 o 
  -3  -5   1        8.33        0.55      2.54 o 
  -2  -5   1      248.87      271.19      7.45 o 
  -1  -5   1      606.37      630.89     13.03 o 
   0  -5   1     1227.15     1154.50     14.79 o 
   1  -5   1       63.12       64.45      3.50 o 
   2  -5   1       49.27       45.26      6.51 o 
   3  -5   1      267.82      265.27      5.50 o 
   4  -5   1     2548.91     2753.83     35.08 o 
   5  -5   1        5.10        2.30      1.31 o 
   6  -5   1      423.09      380.61     12.04 o 
   7  -5   1      180.10      173.72      8.85 o 
   8  -5   1      659.41      651.86     12.14 o 
   9  -5   1       16.51       15.19      4.81 o 
  10  -5   1        8.83       21.60      3.67 o 
  11  -5   1        0.98        2.86      4.65 o 
  -8  -4   1      120.38      107.25     10.21 o 
  -7  -4   1       28.39       30.09      6.34 o 
  -6  -4   1       95.58      105.43      8.33 o 
  -5  -4   1      543.68      568.61     17.01 o 
  -4  -4   1        5.57        4.26      2.83 o 
  -3  -4   1       23.59       21.02      3.55 o 
  -2  -4   1     6979.39     7233.74     90.88 o 
  -1  -4   1      507.54      462.56      8.33 o 
   0  -4   1       24.16       18.61      1.87 o 
   1  -4   1       55.56       60.65      2.73 o 
   2  -4   1     1098.57     1001.74     11.04 o 
   3  -4   1     1247.99     1400.91     25.31 o 
   4  -4   1     5537.67     5904.32     45.69 o 
   5  -4   1     2662.68     2553.42     35.65 o 
   6  -4   1      288.62      316.30     11.03 o 
   7  -4   1      299.90      299.96      7.49 o 
   8  -4   1      192.89      189.70      9.32 o 
   9  -4   1      160.57      153.06      6.53 o 
  10  -4   1        0.50       -0.75      3.51 o 
  11  -4   1      514.91      519.42     19.75 o 
  -8  -3   1       23.35       12.62      5.11 o 
  -7  -3   1        0.28        4.68      3.81 o 
  -6  -3   1      171.65      162.62      9.30 o 
  -5  -3   1       47.63       49.77      5.30 o 
  -4  -3   1      140.76      119.55      6.96 o 
  -3  -3   1      617.66      683.15     14.96 o 
  -2  -3   1     1073.39      984.65     17.11 o 
  -1  -3   1     1993.10     2115.73     20.13 o 
   0  -3   1      352.79      479.12      7.56 o 
   1  -3   1     1068.16      891.78      9.71 o 
   2  -3   1       60.39       52.78      1.96 o 
   3  -3   1     2337.26     2202.53     18.94 o 
   4  -3   1     1038.15     1085.17     18.61 o 
   5  -3   1     1096.81     1106.18     20.56 o 
   6  -3   1      313.78      296.02      6.99 o 
   7  -3   1      482.97      453.11     13.52 o 
   8  -3   1      251.27      237.80     11.00 o 
   9  -3   1      237.77      249.35     12.43 o 
  10  -3   1        3.27        3.09      4.00 o 
  -9  -2   1      226.85      231.95     13.21 o 
  -8  -2   1      101.54      109.66      8.98 o 
  -7  -2   1      396.58      417.67     15.26 o 
  -6  -2   1       60.85       73.19      6.38 o 
  -5  -2   1      911.93      918.87     19.71 o 
  -4  -2   1      307.43      365.55     10.90 o 
  -3  -2   1      221.16      193.79      6.90 o 
  -2  -2   1      318.03      428.21      9.37 o 
  -1  -2   1       28.95       35.13      2.57 o 
   0  -2   1     7880.87     8329.82     60.57 o 
   1  -2   1     9007.81    10241.38    102.18 o 
   2  -2   1        2.69       13.18      1.59 o 
   3  -2   1     2664.59     2611.13     32.43 o 
   4  -2   1     2381.48     2214.35     30.58 o 
   5  -2   1     1220.53     1202.79     14.47 o 
   6  -2   1      431.98      399.78      8.48 o 
   7  -2   1      102.25      105.37      7.29 o 
   8  -2   1       20.33       20.20      4.55 o 
   9  -2   1      268.34      253.03     12.75 o 
  10  -2   1       28.71       21.76      6.08 o 
  -9  -1   1       29.77       41.80      6.64 o 
  -8  -1   1      339.59      366.14     14.54 o 
  -7  -1   1      389.30      350.49     13.11 o 
  -6  -1   1       51.85       51.43      5.30 o 
  -5  -1   1     2276.65     2353.36     34.61 o 
  -4  -1   1        2.01       10.54      2.37 o 
  -3  -1   1      812.51      812.72     14.28 o 
  -2  -1   1      383.25      465.45      8.82 o 
  -1  -1   1    13055.15    12287.93    126.38 o 
   1  -1   1     1364.77     1691.77     19.71 o 
   2  -1   1     2175.42     2154.34     19.09 o 
   3  -1   1     1887.36     1959.46     17.67 o 
   4  -1   1     1582.15     1482.38     15.68 o 
   5  -1   1      115.74      139.33      6.99 o 
   6  -1   1     2383.77     2468.65     37.96 o 
   7  -1   1      148.77      139.88      8.52 o 
   8  -1   1      489.38      469.42     16.40 o 
   9  -1   1       25.09       22.77      5.47 o 
  10  -1   1        0.53        2.44      4.65 o 
 -10   0   1       31.52       30.42      6.41 o 
  -9   0   1        8.63        7.25      4.20 o 
  -8   0   1      127.04      129.67      8.78 o 
  -7   0   1        8.39        9.01      3.25 o 
  -6   0   1      285.04      266.33     10.05 o 
  -5   0   1        0.56        2.83      2.05 o 
  -4   0   1      504.08      601.21     12.49 o 
  -2   0   1     6088.88     6327.96     65.00 o 
  -1   0   1      172.24      172.35      3.19 o 
   0   0   1     2019.72     2328.18     26.55 o 
   1   0   1      209.71      265.50      3.58 o 
   2   0   1     3850.52     3849.55     29.21 o 
   3   0   1       24.58       17.57      2.47 o 
   4   0   1     2892.46     2923.04     38.78 o 
   5   0   1     2175.19     2002.80     31.52 o 
   6   0   1      602.22      654.39     17.34 o 
   7   0   1        2.88       -0.75      3.03 o 
   8   0   1      212.73      196.49     11.19 o 
   9   0   1        1.62       -2.37      3.71 o 
 -10   1   1       28.95       28.92      6.18 o 
  -9   1   1        0.55        0.07      3.29 o 
  -8   1   1      837.18      849.90     21.18 o 
  -7   1   1       70.62       69.65      6.08 o 
  -6   1   1     1136.99     1121.05     21.15 o 
  -5   1   1     1055.63     1078.37     18.87 o 
  -4   1   1     1270.75     1347.92     20.01 o 
  -3   1   1      141.74      126.65      4.51 o 
  -2   1   1     5530.44     5903.86     41.08 o 
  -1   1   1     2761.99     2825.35     38.45 o 
   0   1   1       99.88       60.74      1.95 o 
   1   1   1     4298.67     4776.42     37.10 o 
   2   1   1      497.19      503.81      7.11 o 
   3   1   1       31.15       10.57      2.34 o 
   4   1   1      170.05      205.82      8.30 o 
   5   1   1      817.68      813.40     18.74 o 
   6   1   1        5.67        6.28      3.51 o 
   7   1   1       67.44       63.73      7.03 o 
   8   1   1       64.06       73.39      8.23 o 
   9   1   1        0.79        2.11      4.46 o 
 -11   2   1       30.89       35.65      6.86 o 
 -10   2   1       50.29       43.43      6.73 o 
  -9   2   1      207.05      188.94     10.25 o 
  -8   2   1      319.63      289.04     11.68 o 
  -7   2   1        9.89       11.74      3.19 o 
  -6   2   1      191.78      160.87      7.29 o 
  -5   2   1     1500.92     1483.28     15.31 o 
  -4   2   1     4374.89     4429.45     40.35 o 
  -3   2   1    11840.08    12979.18    129.38 o 
  -2   2   1     2393.07     2587.52     28.17 o 
  -1   2   1      282.20      287.64      6.77 o 
   0   2   1      288.71      181.66      3.44 o 
   1   2   1     6251.44     6532.43     63.26 o 
   2   2   1     1241.65     1324.41     13.20 o 
   3   2   1     2507.53     2544.02     35.07 o 
   4   2   1     1039.08     1096.10     21.54 o 
   5   2   1      418.96      418.22     13.63 o 
   6   2   1       54.69       49.94      6.12 o 
   7   2   1       41.40       31.03      5.79 o 
   8   2   1      170.93      184.81     11.81 o 
 -11   3   1      169.87      186.44     11.91 o 
 -10   3   1        0.00        1.40      3.42 o 
  -9   3   1        4.94        5.47      3.42 o 
  -8   3   1       88.58      108.26      7.35 o 
  -7   3   1      228.10      246.03      6.47 o 
  -6   3   1     1791.07     1694.08     17.72 o 
  -5   3   1     4091.28     4315.46     28.21 o 
  -4   3   1       54.61       60.64      3.61 o 
  -3   3   1     2287.65     2419.02     27.59 o 
  -2   3   1     1501.76     1374.39     12.50 o 
  -1   3   1     3145.17     3100.51     25.23 o 
   0   3   1     4294.47     4558.39     29.84 o 
   1   3   1     1339.01     1584.54     13.64 o 
   2   3   1     2296.87     2270.06     18.87 o 
   3   3   1      299.77      297.95     10.15 o 
   4   3   1       22.33       20.04      4.07 o 
   5   3   1      242.13      253.35     11.19 o 
   6   3   1      198.22      237.83     11.81 o 
   7   3   1       48.70       48.96      7.16 o 
 -11   4   1      535.43      569.81     19.62 o 
 -10   4   1       94.10       93.79      7.91 o 
  -9   4   1       16.09       18.28      4.33 o 
  -8   4   1      725.30      692.08     11.73 o 
  -7   4   1       34.04       32.22      2.69 o 
  -6   4   1     2865.91     3053.68     40.31 o 
  -5   4   1     2524.52     2560.25     33.21 o 
  -4   4   1     2323.51     2272.68     29.02 o 
  -3   4   1     1580.32     1618.30     12.42 o 
  -2   4   1     1731.34     1601.40     12.24 o 
  -1   4   1        0.16       -0.02      1.10 o 
   0   4   1     2348.97     2714.92     20.32 o 
   1   4   1      444.42      394.97      6.30 o 
   2   4   1     1182.71     1173.09     12.84 o 
   3   4   1      177.72      176.87      8.43 o 
   4   4   1        9.66        8.82      3.61 o 
   5   4   1      108.01      115.06      8.59 o 
   6   4   1       26.68       31.98      6.21 o 
   7   4   1       38.33       36.92      7.19 o 
 -12   5   1       59.06       71.50      8.65 o 
 -11   5   1       40.96       27.55      5.79 o 
 -10   5   1        1.39        3.94      3.38 o 
  -9   5   1       44.83       43.04      3.62 o 
  -8   5   1      970.51      878.61     13.22 o 
  -7   5   1     1597.49     1598.96     27.13 o 
  -6   5   1     1090.74     1075.12     19.52 o 
  -5   5   1     1173.73     1261.41     16.66 o 
  -4   5   1      422.84      384.29      9.64 o 
  -3   5   1      385.33      403.58      5.18 o 
  -2   5   1     3573.33     3764.73     25.72 o 
  -1   5   1     2312.42     2437.15     41.45 o 
   0   5   1      907.45      808.30      9.35 o 
   1   5   1     2616.72     2522.69     21.30 o 
   2   5   1      188.66      192.80      6.53 o 
   3   5   1        1.62        2.12      4.36 o 
   4   5   1        1.41       -2.05      2.93 o 
   5   5   1      545.23      516.27     17.76 o 
   6   5   1        2.58        7.94      5.04 o 
 -12   6   1       48.20       49.58      7.35 o 
 -11   6   1       29.80       39.20      6.25 o 
 -10   6   1        0.61        4.20      2.16 o 
  -9   6   1      379.23      392.87      9.15 o 
  -8   6   1       18.67       14.12      3.58 o 
  -7   6   1      194.45      196.52      8.56 o 
  -6   6   1      321.67      343.49      5.95 o 
  -5   6   1     1148.70     1144.18     11.22 o 
  -4   6   1     1061.96      983.07      9.67 o 
  -3   6   1     1269.13     1341.22     14.67 o 
  -2   6   1       39.26       57.57      3.22 o 
  -1   6   1      258.74      263.47      5.03 o 
   0   6   1      200.87      172.95      6.31 o 
   1   6   1      586.82      592.39      9.08 o 
   2   6   1        8.35       11.34      3.94 o 
   3   6   1      252.82      308.17     12.95 o 
   4   6   1      192.85      196.23     11.61 o 
   5   6   1       85.84       89.59      9.30 o 
 -12   7   1        7.91        5.11      4.39 o 
 -11   7   1      216.74      234.44     21.52 o 
 -10   7   1       12.75        8.83      2.61 o 
  -9   7   1      815.05      846.29     21.15 o 
  -8   7   1        1.22        4.48      1.98 o 
  -7   7   1      412.39      401.36      7.01 o 
  -6   7   1     1156.02     1122.67     11.79 o 
  -5   7   1      898.25      847.07     17.41 o 
  -4   7   1      138.14      159.00      3.85 o 
  -3   7   1      855.30      779.98     11.83 o 
  -2   7   1     1014.80      940.91     13.93 o 
  -1   7   1      242.82      239.75     15.66 o 
   0   7   1      306.37      291.00      8.19 o 
   1   7   1       31.96       31.66      3.65 o 
   2   7   1      399.37      392.26     11.09 o 
   3   7   1      123.63      120.01      9.50 o 
   4   7   1       25.45       12.98      5.20 o 
 -12   8   1        0.97       -0.68      2.91 o 
 -11   8   1      473.85      541.01     10.95 o 
 -10   8   1       31.45       28.08      2.38 o 
  -9   8   1       58.65       64.28      5.99 o 
  -8   8   1       33.99       41.22      3.54 o 
  -7   8   1       80.73       86.30      3.79 o 
  -6   8   1      155.41      158.44      7.09 o 
  -5   8   1     1706.69     1672.19     19.66 o 
  -4   8   1     2557.88     2557.86     26.55 o 
  -3   8   1       34.64       38.26      3.31 o 
  -2   8   1      457.48      436.12      9.83 o 
  -1   8   1       27.10       32.95      3.52 o 
   0   8   1       58.49       61.94      4.72 o 
   1   8   1       23.61       17.13      3.57 o 
   2   8   1      637.72      578.80     13.83 o 
   3   8   1       63.15       84.03      8.91 o 
 -12   9   1       54.09       68.77      8.98 o 
 -10   9   1        9.36       15.45      4.13 o 
  -9   9   1      130.56      135.60      5.95 o 
  -8   9   1      354.64      365.52      9.04 o 
  -7   9   1        0.01       -2.48      1.66 o 
  -6   9   1       60.74       75.01      5.03 o 
  -5   9   1       67.76       71.88      4.39 o 
  -4   9   1      230.12      190.11      6.63 o 
  -3   9   1       17.28       11.50      2.66 o 
  -2   9   1      416.81      429.98     12.17 o 
  -1   9   1      108.56      113.49      8.30 o 
   0   9   1      118.49      123.22      6.83 o 
   1   9   1      156.00      159.73     15.50 o 
   2   9   1       59.44       54.76      6.64 o 
 -10  10   1       79.61       75.37      7.22 o 
  -9  10   1      567.53      616.53     17.99 o 
  -8  10   1      180.26      184.13     10.02 o 
  -7  10   1       23.13       26.97      5.14 o 
  -6  10   1        0.38        2.99      3.48 o 
  -5  10   1      728.94      716.95     20.95 o 
  -4  10   1       35.92       39.85      6.34 o 
  -3  10   1      179.95      183.21     11.97 o 
  -2  10   1      207.91      220.66     13.27 o 
  -1  10   1      100.72       87.87      9.73 o 
   0  10   1        2.82       -5.14      4.16 o 
   1  10   1       62.49       59.56      8.75 o 
 -10  11   1      106.04      121.28      9.11 o 
  -9  11   1      299.73      308.82     13.83 o 
  -8  11   1       91.18       84.13      8.04 o 
  -7  11   1      318.52      314.18     14.12 o 
  -6  11   1       15.25       17.66      5.50 o 
  -5  11   1      185.91      217.89     12.88 o 
  -4  11   1        4.59       14.93      5.50 o 
  -3  11   1      245.18      210.31     13.40 o 
  -2  11   1      199.69      219.52     14.02 o 
  -1  11   1      211.12      228.60     14.80 o 
 -10  12   1       20.48       17.63      5.47 o 
  -9  12   1        6.37        8.72      4.68 o 
  -8  12   1       30.37       27.98      6.41 o 
  -7  12   1        5.70        1.30      4.49 o 
  -6  12   1        3.39        5.76      4.78 o 
  -5  12   1        0.18        3.64      4.78 o 
  -4  12   1      184.44      171.99     12.91 o 
  -3  12   1       19.10       25.86      7.38 o 
  -7  13   1       13.06       22.54      6.70 o 
  -6  13   1       56.98       50.78      8.78 o 
   3 -13   2        0.15        2.77      3.33 o 
   4 -13   2        1.74        5.20      3.47 o 
   5 -13   2        2.16       -0.68      4.85 o 
   6 -13   2       49.68       44.09      5.10 o 
   7 -13   2        0.60        0.70      2.88 o 
   8 -13   2       20.60       17.27      5.76 o 
   1 -12   2      215.20      208.79      9.34 o 
   2 -12   2      181.31      177.15      8.42 o 
   3 -12   2      290.76      326.82     10.96 o 
   4 -12   2       47.05       60.78      5.36 o 
   5 -12   2       21.26       11.03      3.36 o 
   6 -12   2        0.15       -2.60      2.55 o 
   7 -12   2       72.06       77.40      5.67 o 
   8 -12   2       56.06       57.30      5.05 o 
   9 -12   2       84.67       85.43      8.85 o 
  -1 -11   2       92.12      106.81      7.56 o 
   0 -11   2       20.30       30.79      4.85 o 
   1 -11   2      206.27      216.01      8.86 o 
   2 -11   2        2.06        0.67      2.62 o 
   3 -11   2       22.87       30.59      8.83 o 
   4 -11   2      135.09      118.78      6.26 o 
   5 -11   2      526.14      514.43     17.96 o 
   6 -11   2       71.53       67.41      5.09 o 
   7 -11   2      227.92      243.66      8.52 o 
   8 -11   2      129.19      130.44      9.11 o 
   9 -11   2      300.63      285.52     13.99 o 
  10 -11   2        6.96        4.59      4.62 o 
  -2 -10   2       74.96       89.62      9.69 o 
  -1 -10   2      130.85      110.74      7.14 o 
   0 -10   2       35.85       30.05      4.81 o 
   1 -10   2        1.15        2.83      2.65 o 
   2 -10   2       85.49       84.44     10.15 o 
   3 -10   2       54.55       50.92      9.01 o 
   4 -10   2       51.18       50.95      4.28 o 
   5 -10   2        0.40        1.03      2.24 o 
   6 -10   2      129.85      108.10      5.57 o 
   7 -10   2      101.24      110.36      5.60 o 
   8 -10   2       46.28       51.85      6.34 o 
   9 -10   2       26.63       34.74      5.76 o 
  10 -10   2       46.15       43.30      6.96 o 
  11 -10   2        1.96        2.60      4.29 o 
  -3  -9   2      127.51      138.19     10.90 o 
  -2  -9   2      511.05      495.58     18.09 o 
  -1  -9   2       42.91       33.60      4.39 o 
   0  -9   2      263.62      266.16      8.88 o 
   1  -9   2       41.16       33.16      3.76 o 
   2  -9   2      634.62      606.07     13.47 o 
   3  -9   2        0.14        1.61      2.60 o 
   4  -9   2      411.10      387.89     12.70 o 
   5  -9   2      638.06      648.27     12.19 o 
   6  -9   2       46.27       42.39      3.69 o 
   7  -9   2      274.33      255.71      7.58 o 
   8  -9   2       38.34       53.35      6.25 o 
   9  -9   2      141.35      126.25      9.21 o 
  10  -9   2      233.12      221.44     12.95 o 
  11  -9   2       19.08       18.74      6.47 o 
  -4  -8   2      518.27      548.77     20.04 o 
  -3  -8   2       30.06       17.63      5.69 o 
  -2  -8   2      200.32      194.89     10.80 o 
  -1  -8   2        0.49        0.73      2.23 o 
   0  -8   2       33.70       27.04      3.35 o 
   1  -8   2        8.02        8.51      4.21 o 
   2  -8   2      994.92      988.76     23.36 o 
   3  -8   2      236.56      230.98      7.04 o 
   4  -8   2        4.23        3.20      1.85 o 
   5  -8   2       57.38       51.43      3.50 o 
   6  -8   2     1086.41     1076.21     20.15 o 
   7  -8   2      159.36      181.59      9.78 o 
   8  -8   2       69.04       61.13      6.31 o 
   9  -8   2     1154.58     1078.01     26.61 o 
  10  -8   2        0.45       -3.06      3.58 o 
  11  -8   2        3.84        6.70      5.03 o 
  -5  -7   2      133.07      119.97     10.44 o 
  -4  -7   2      261.27      289.59     13.96 o 
  -3  -7   2      302.80      277.03     12.82 o 
  -2  -7   2       30.57       28.86      3.59 o 
  -1  -7   2      302.10      299.73      8.76 o 
   0  -7   2       63.98       85.11      4.82 o 
   1  -7   2      129.04      143.68      5.54 o 
   2  -7   2       16.97       15.57      2.29 o 
   3  -7   2      700.32      727.10     11.62 o 
   4  -7   2      134.85      164.59      5.27 o 
   5  -7   2      120.90      109.25      4.40 o 
   6  -7   2        2.61        1.45      2.15 o 
   7  -7   2        1.19        2.80      1.57 o 
   8  -7   2       44.28       50.26      6.15 o 
   9  -7   2      756.53      738.16     21.73 o 
  10  -7   2        2.95        0.25      2.61 o 
  11  -7   2       87.96       97.94      6.49 o 
  -6  -6   2       32.16       35.33      6.86 o 
  -5  -6   2      581.32      617.15     19.81 o 
  -4  -6   2        0.99        1.72      3.45 o 
  -3  -6   2      294.03      287.28     11.84 o 
  -2  -6   2       47.41      108.00      8.04 o 
  -1  -6   2      593.28      561.28     10.97 o 
   0  -6   2        5.13        3.46      1.63 o 
   1  -6   2      107.51      103.49      4.91 o 
   2  -6   2     2061.26     1987.10     21.29 o 
   3  -6   2       32.92       40.89      3.68 o 
   4  -6   2      104.31      110.52      4.03 o 
   5  -6   2       39.17       55.10      3.07 o 
   6  -6   2      387.38      350.91      7.17 o 
   7  -6   2      518.79      457.29     14.70 o 
   8  -6   2      310.21      323.46     13.40 o 
   9  -6   2       39.60       31.06      3.86 o 
  10  -6   2        7.06        6.88      2.86 o 
  11  -6   2        0.26        2.80      2.85 o 
  -7  -5   2      350.48      360.22     16.69 o 
  -6  -5   2       16.13       17.57      5.40 o 
  -5  -5   2      108.10      113.50      8.49 o 
  -4  -5   2       41.89       35.59      5.20 o 
  -3  -5   2      215.98      220.07      9.86 o 
  -1  -5   2      713.67      703.72     11.53 o 
   0  -5   2       69.03       56.89      4.78 o 
   1  -5   2      151.18      193.43      5.21 o 
   2  -5   2       30.26       17.79      3.40 o 
   3  -5   2     1117.16     1022.61     12.16 o 
   4  -5   2     6698.95     6942.48     94.60 o 
   5  -5   2      174.22      169.44      4.47 o 
   6  -5   2     2086.37     2013.40     20.41 o 
   7  -5   2        2.89        4.36      3.03 o 
   8  -5   2        2.88        2.75      2.04 o 
   9  -5   2      431.41      395.47     10.33 o 
  10  -5   2      670.45      674.40     14.79 o 
  11  -5   2      290.19      323.07     16.14 o 
  -8  -4   2      213.66      209.34     12.88 o 
  -7  -4   2       99.61       79.08      8.10 o 
  -6  -4   2      174.66      186.11     10.54 o 
  -5  -4   2       52.58       40.24      5.24 o 
  -4  -4   2      373.58      358.49     12.20 o 
  -3  -4   2       17.12       14.70      3.29 o 
  -2  -4   2      388.03      399.51     11.13 o 
  -1  -4   2      359.21      392.20      7.54 o 
   0  -4   2      123.99      138.03      4.59 o 
   1  -4   2     1165.01     1162.94     12.99 o 
   2  -4   2        3.14        9.67      2.05 o 
   3  -4   2      329.42      328.67      5.58 o 
   4  -4   2      376.83      421.44      6.44 o 
   5  -4   2       40.42       47.46      4.62 o 
   6  -4   2     1085.87     1033.67     22.02 o 
   7  -4   2       28.18       21.37      2.78 o 
   8  -4   2      112.05      121.84      8.21 o 
   9  -4   2      698.33      692.59     17.27 o 
  10  -4   2      321.57      329.18     15.42 o 
  -9  -3   2        7.34       11.06      5.50 o 
  -8  -3   2      567.07      627.65     20.75 o 
  -7  -3   2       70.99       78.82      7.58 o 
  -6  -3   2       83.46       94.44      7.48 o 
  -5  -3   2       99.63       94.44      6.64 o 
  -4  -3   2     1274.55     1296.56     23.36 o 
  -3  -3   2      376.71      347.20     10.08 o 
  -1  -3   2    11760.54    11850.46    107.17 o 
   0  -3   2       51.81       32.66      1.91 o 
   1  -3   2      603.15      572.74      7.27 o 
   2  -3   2       37.42       40.13      4.49 o 
   3  -3   2      705.56      650.00      9.20 o 
   4  -3   2      218.67      300.62      9.47 o 
   5  -3   2      538.64      578.53     14.70 o 
   6  -3   2     1140.74     1187.67     17.83 o 
   7  -3   2       21.48       18.58      2.77 o 
   8  -3   2        6.49        6.93      3.55 o 
   9  -3   2      250.34      245.41     12.72 o 
  10  -3   2       51.21       42.78      7.09 o 
  -9  -2   2        2.39        3.51      4.26 o 
  -8  -2   2      228.25      224.98     11.71 o 
  -7  -2   2      281.69      250.07     11.32 o 
  -6  -2   2      174.19      150.49      8.33 o 
  -5  -2   2     1025.52      942.33     19.36 o 
  -4  -2   2       34.91       40.11      3.81 o 
  -3  -2   2      220.97      227.26      7.35 o 
  -2  -2   2      883.94      831.82     14.15 o 
  -1  -2   2     5097.79     5145.88     55.37 o 
   1  -2   2     1535.21     1496.04     18.93 o 
   2  -2   2        8.26        3.16      0.86 o 
   3  -2   2     4285.39     4194.89     40.97 o 
   4  -2   2      225.68      267.27      8.98 o 
   5  -2   2     1964.02     1832.21     20.32 o 
   6  -2   2     2764.76     2584.76     31.18 o 
   7  -2   2     1130.25     1014.41     23.29 o 
   8  -2   2      762.03      802.15     22.09 o 
   9  -2   2       16.06       11.68      4.88 o 
  10  -2   2      176.45      177.94     12.10 o 
 -10  -1   2       40.38       37.15      6.96 o 
  -9  -1   2      136.89      147.46     10.47 o 
  -8  -1   2      360.87      359.17     14.18 o 
  -7  -1   2      421.84      380.61     13.24 o 
  -6  -1   2      124.15      124.24      7.06 o 
  -5  -1   2       43.49       48.02      4.23 o 
  -4  -1   2      234.91      263.08      8.10 o 
  -3  -1   2      532.13      586.53     11.19 o 
  -2  -1   2       84.76       70.98      3.12 o 
  -1  -1   2     2371.93     2444.09     27.62 o 
   0  -1   2      454.39      353.45      5.89 o 
   1  -1   2      866.08      846.75     12.78 o 
   2  -1   2      835.99      852.57     15.42 o 
   3  -1   2     1424.48     1332.18     10.45 o 
   4  -1   2      200.55      228.00      6.34 o 
   5  -1   2      248.26      200.24      5.92 o 
   6  -1   2      409.66      369.39     12.95 o 
   7  -1   2      533.62      468.61     15.68 o 
   8  -1   2        3.59       -1.76      3.09 o 
   9  -1   2        6.07        5.69      4.42 o 
 -10   0   2        4.07        1.17      4.03 o 
  -9   0   2        0.67       -2.96      3.06 o 
  -8   0   2      473.16      456.93     15.35 o 
  -7   0   2      807.06      786.76     18.93 o 
  -6   0   2      772.43      703.03     16.17 o 
  -5   0   2      622.93      583.09     13.11 o 
  -4   0   2      193.20      123.72      5.17 o 
  -3   0   2      183.53      184.48      5.20 o 
  -2   0   2     5064.12     5237.06     39.60 o 
  -1   0   2     1001.92     1054.43     12.62 o 
   0   0   2     6561.77     7674.67    179.33 o 
   1   0   2     2226.42     2237.90     19.74 o 
   2   0   2      267.67      328.95      8.23 o 
   3   0   2     3088.19     3239.63     40.53 o 
   4   0   2      373.30      382.90      8.69 o 
   5   0   2     1080.49     1017.50     21.15 o 
   6   0   2      527.86      513.27     15.81 o 
   7   0   2      661.02      645.45     19.29 o 
   8   0   2       96.40       97.17      8.69 o 
   9   0   2       59.59       45.80      7.42 o 
 -11   1   2        5.88        0.42      4.62 o 
 -10   1   2      258.48      249.22     13.11 o 
  -9   1   2        2.35       -2.41      2.83 o 
  -8   1   2      496.76      498.44     15.26 o 
  -7   1   2       14.27       21.31      3.77 o 
  -6   1   2       67.11       91.09      5.63 o 
  -4   1   2      729.00      647.79     11.68 o 
  -3   1   2        1.94        4.66      0.85 o 
  -2   1   2      214.05      327.07      4.88 o 
  -1   1   2      272.84      432.27      8.30 o 
   0   1   2     1522.10     1514.85     13.68 o 
   1   1   2     2059.41     1988.35     14.86 o 
   2   1   2      681.25      707.04      7.81 o 
   3   1   2     4012.72     4049.59     36.78 o 
   4   1   2      720.68      696.00     16.36 o 
   5   1   2     1080.73     1109.60     23.26 o 
   6   1   2      151.47      128.53      8.49 o 
   7   1   2      241.86      243.33     12.26 o 
   8   1   2        0.30       -2.44      3.87 o 
 -11   2   2      245.52      248.15     13.53 o 
 -10   2   2       87.28       72.77      7.58 o 
  -9   2   2       59.25       39.82      5.47 o 
  -8   2   2      117.31       99.64      6.83 o 
  -7   2   2      414.69      428.11     12.26 o 
  -6   2   2       21.23        4.23      2.21 o 
  -5   2   2     1688.84     1734.00     24.24 o 
  -4   2   2      330.03      297.11      5.27 o 
  -3   2   2     2892.77     3010.64     18.95 o 
  -2   2   2     1074.19     1101.98     17.91 o 
  -1   2   2     3460.22     3330.02     26.26 o 
   0   2   2      326.86      319.97      4.24 o 
   1   2   2     2093.76     2539.99     18.96 o 
   2   2   2     1205.33     1329.71     16.71 o 
   3   2   2       15.66       11.16      3.72 o 
   4   2   2       79.42       59.17      5.34 o 
   5   2   2      113.98      100.55      7.45 o 
   6   2   2      340.75      360.90     14.18 o 
   7   2   2      102.18      120.40      9.30 o 
   8   2   2       95.44       75.80      8.91 o 
 -11   3   2      358.65      397.20     16.49 o 
 -10   3   2        0.01       -3.81      2.54 o 
  -9   3   2       33.57       27.81      4.72 o 
  -8   3   2      691.61      653.19     16.46 o 
  -7   3   2      485.63      456.28     12.36 o 
  -6   3   2      193.38      248.54      5.50 o 
  -5   3   2      724.21      696.20      7.48 o 
  -4   3   2      371.45      363.27      5.91 o 
  -3   3   2     1434.77     1449.26     17.75 o 
  -2   3   2      182.15      163.86      2.66 o 
  -1   3   2      685.56      771.41      7.33 o 
   0   3   2     4357.07     4649.08     51.60 o 
   1   3   2      172.07      227.06      4.59 o 
   2   3   2      681.93      639.87      9.62 o 
   3   3   2       14.59       15.84      2.25 o 
   4   3   2      327.29      358.46     12.49 o 
   5   3   2      163.95      168.77      9.73 o 
   6   3   2      248.27      244.70     12.62 o 
   7   3   2        2.57        2.37      4.23 o 
 -12   4   2       35.60       48.02      7.64 o 
 -11   4   2       40.43       33.90      6.08 o 
 -10   4   2        4.48        2.70      3.35 o 
  -9   4   2       34.99       32.30      4.85 o 
  -8   4   2        5.19        7.12      2.93 o 
  -7   4   2      545.03      506.38     16.43 o 
  -6   4   2     2032.28     2094.31     16.80 o 
  -5   4   2     3757.02     3897.02     33.25 o 
  -4   4   2      356.61      337.11      9.74 o 
  -3   4   2      870.51      959.30      8.55 o 
  -2   4   2      127.47      125.83      4.39 o 
  -1   4   2      419.70      480.39      7.57 o 
   0   4   2     6168.43     6098.94     60.83 o 
   1   4   2      208.95      183.21      4.41 o 
   2   4   2      187.51      201.66      6.17 o 
   3   4   2      126.17      124.45      4.56 o 
   4   4   2      273.95      278.66     11.78 o 
   5   4   2      435.46      387.18     14.80 o 
   6   4   2      168.64      182.40     11.74 o 
 -12   5   2       17.92       20.33      5.89 o 
 -11   5   2       40.87       31.91      5.69 o 
 -10   5   2      154.10      177.72      9.99 o 
  -9   5   2       75.85       77.53      4.34 o 
  -8   5   2       38.55       34.76      2.87 o 
  -7   5   2      171.40      198.33      4.01 o 
  -6   5   2       64.79       59.92      4.98 o 
  -5   5   2       25.25       35.32      4.02 o 
  -4   5   2     1062.11     1095.11     11.76 o 
  -3   5   2      142.29      110.03      2.92 o 
  -2   5   2        2.04        0.02      0.88 o 
  -1   5   2       84.04       76.06      9.47 o 
   0   5   2       80.31       63.14      2.83 o 
   1   5   2      108.69      113.63      4.01 o 
   2   5   2       13.48       12.89      2.14 o 
   3   5   2      791.90      783.42     14.93 o 
   4   5   2       34.08       33.64      5.60 o 
   5   5   2       77.36       53.19      7.32 o 
 -12   6   2       11.56       21.05      5.73 o 
 -11   6   2      408.76      453.51     16.49 o 
 -10   6   2      206.47      212.69      7.18 o 
  -9   6   2       11.33       12.11      2.06 o 
  -8   6   2        1.73        1.39      1.22 o 
  -7   6   2      870.34      829.65     16.43 o 
  -6   6   2      332.70      376.65      8.54 o 
  -5   6   2      414.81      410.16      6.07 o 
  -4   6   2     1152.60     1169.56     11.04 o 
  -3   6   2     1340.35     1347.15     12.26 o 
  -2   6   2      161.02      143.51      4.29 o 
  -1   6   2      535.42      505.96      7.43 o 
   0   6   2      731.32      716.58      9.71 o 
   1   6   2      205.64      211.10      5.63 o 
   2   6   2      419.66      429.56     10.58 o 
   3   6   2      129.59      110.94     12.00 o 
   4   6   2       18.51       16.14      5.34 o 
   5   6   2        2.27       -0.39      4.65 o 
 -12   7   2       13.54       17.75      4.41 o 
 -11   7   2      178.47      193.58      6.49 o 
 -10   7   2       84.38       87.30      4.24 o 
  -9   7   2       52.13       58.87      3.31 o 
  -8   7   2      506.88      456.51      9.75 o 
  -7   7   2        6.44        5.37      2.04 o 
  -6   7   2      270.62      267.69      5.33 o 
  -5   7   2     1572.64     1502.52     13.85 o 
  -4   7   2     1063.56     1123.65     19.42 o 
  -3   7   2      850.54      782.66     11.44 o 
  -2   7   2      119.48      102.12      4.67 o 
  -1   7   2      120.06      121.82      5.30 o 
   0   7   2      228.75      234.18      9.48 o 
   1   7   2      612.18      591.68     22.87 o 
   2   7   2     1092.39     1077.60     18.32 o 
   3   7   2        1.17        0.16      3.90 o 
   4   7   2      308.20      317.76     15.29 o 
 -12   8   2       37.35       53.61      8.59 o 
 -11   8   2       17.43       11.61      5.34 o 
 -10   8   2      185.82      187.44     10.96 o 
  -9   8   2       27.26       19.35      3.05 o 
  -8   8   2       20.84       25.78      3.72 o 
  -7   8   2        4.11        3.49      1.84 o 
  -6   8   2      119.88      118.93      5.42 o 
  -5   8   2      157.52      191.98      5.97 o 
  -4   8   2      129.04      131.05      8.20 o 
  -3   8   2        4.44        3.25      3.37 o 
  -2   8   2        2.09        3.07      2.01 o 
  -1   8   2      124.91       98.31      5.41 o 
   0   8   2      385.23      384.13     10.22 o 
   1   8   2       54.33       44.64      5.64 o 
   2   8   2       38.23       20.26      4.21 o 
   3   8   2        5.58        3.32      4.94 o 
 -12   9   2        7.36        6.96      5.17 o 
 -11   9   2       41.83       50.42      6.47 o 
 -10   9   2      706.06      740.11     20.01 o 
  -9   9   2       91.96       97.89      7.35 o 
  -8   9   2        9.89       10.83      3.55 o 
  -7   9   2      163.51      151.76      8.69 o 
  -6   9   2      672.30      691.93     19.06 o 
  -5   9   2      462.90      466.14     15.74 o 
  -4   9   2      481.25      384.39     14.83 o 
  -3   9   2      692.88      692.29     20.75 o 
  -2   9   2        3.64        3.81      4.00 o 
  -1   9   2      456.74      451.43     17.92 o 
   0   9   2      202.42      194.08     12.39 o 
   1   9   2      257.65      218.25     13.86 o 
 -11  10   2       70.24       61.58      7.12 o 
 -10  10   2       86.07       97.11      8.17 o 
  -9  10   2        0.80        4.55      3.71 o 
  -8  10   2      134.07      133.73      9.04 o 
  -7  10   2      244.91      273.07     12.59 o 
  -6  10   2        0.32       -0.46      3.16 o 
  -5  10   2        6.17        7.16      3.97 o 
  -4  10   2        0.67        1.79      4.33 o 
  -3  10   2      383.34      415.03     17.44 o 
  -2  10   2      124.80      116.04     10.38 o 
  -1  10   2      301.25      280.97     15.26 o 
   0  10   2       11.52       10.77      6.21 o 
 -11  11   2       56.98       63.31      7.48 o 
 -10  11   2       37.95       37.38      6.18 o 
  -9  11   2       50.11       63.27      7.22 o 
  -8  11   2      120.80      146.45     10.12 o 
  -7  11   2        5.37        2.37      4.16 o 
  -6  11   2        3.55        0.42      3.61 o 
  -5  11   2      128.71      123.03     10.15 o 
  -4  11   2      400.28      427.85     18.35 o 
  -3  11   2      262.75      240.57     14.54 o 
  -2  11   2       43.85       58.72      9.11 o 
  -9  12   2      103.24      110.90      9.76 o 
  -8  12   2      179.92      217.57     13.44 o 
  -7  12   2        5.48        8.91      5.17 o 
  -6  12   2       83.13       85.46      9.63 o 
  -5  12   2        0.04        8.88      5.53 o 
  -4  12   2       82.28       76.45     10.05 o 
   3 -13   3       25.12       34.15      4.95 o 
   4 -13   3       34.29       35.37      4.89 o 
   5 -13   3        7.27       14.15      3.89 o 
   6 -13   3       15.08       19.21      3.99 o 
   7 -13   3       62.37       57.76      5.45 o 
   8 -13   3       48.89       46.03      7.55 o 
   0 -12   3      124.86      116.95     14.25 o 
   1 -12   3       77.77       68.47      6.15 o 
   2 -12   3       23.87       16.66      4.42 o 
   3 -12   3        3.93        2.62      2.73 o 
   4 -12   3      294.79      306.75     10.25 o 
   5 -12   3       40.95       40.23      6.86 o 
   6 -12   3        1.11       -3.52      2.35 o 
   7 -12   3      343.28      338.41     10.52 o 
   8 -12   3       17.89       12.62      5.07 o 
   9 -12   3       10.89       15.42      5.27 o 
  -1 -11   3       99.95      107.71     10.05 o 
   0 -11   3        0.77       -3.26      2.47 o 
   1 -11   3      116.11      117.95      6.82 o 
   2 -11   3        2.88        0.78      2.53 o 
   3 -11   3      135.83      126.35      6.59 o 
   4 -11   3        3.61        3.34      3.40 o 
   5 -11   3        6.73       10.12      3.00 o 
   6 -11   3        2.49       -1.29      3.14 o 
   7 -11   3      163.20      193.38      7.68 o 
   8 -11   3        0.36       -4.33      2.96 o 
   9 -11   3       17.76       15.88      5.20 o 
  10 -11   3       96.34       99.64      9.69 o 
  -3 -10   3      252.31      261.52     15.26 o 
  -2 -10   3       53.46       69.45      8.65 o 
  -1 -10   3      253.64      254.50      9.94 o 
   0 -10   3      284.27      309.12     23.02 o 
   1 -10   3       94.48      105.71      6.08 o 
   2 -10   3        1.22       -0.65      2.07 o 
   3 -10   3       45.38       40.02      3.98 o 
   4 -10   3      203.47      215.47      7.68 o 
   5 -10   3        2.00        2.44      2.29 o 
   6 -10   3      129.08      141.10      6.28 o 
   7 -10   3        2.36        5.73      3.35 o 
   8 -10   3       11.48       11.16      4.46 o 
   9 -10   3       28.95       22.84      5.40 o 
  10 -10   3       67.90       59.21      7.84 o 
  -4  -9   3      188.35      198.18     13.66 o 
  -3  -9   3       57.81       52.99      7.77 o 
  -2  -9   3       62.65       59.04      7.61 o 
  -1  -9   3        5.22        1.83      2.55 o 
   0  -9   3       11.51       15.87      4.02 o 
   1  -9   3      491.77      507.49     11.80 o 
   2  -9   3      906.48      875.70     15.21 o 
   3  -9   3      612.02      564.24     11.75 o 
   4  -9   3      638.75      559.33     11.52 o 
   5  -9   3       83.46       68.90      4.45 o 
   6  -9   3       97.53      105.40      5.26 o 
   7  -9   3       30.76       34.71      5.27 o 
   8  -9   3      283.10      272.41     12.65 o 
   9  -9   3      542.23      525.44     18.64 o 
  10  -9   3        0.20       -2.02      3.45 o 
  -5  -8   3       29.38       38.71      7.58 o 
  -4  -8   3      311.13      310.96     15.06 o 
  -3  -8   3       64.07       71.11      7.97 o 
  -2  -8   3      120.31      110.74      8.69 o 
  -1  -8   3       10.72        3.12      2.50 o 
   0  -8   3       18.23       17.96      3.85 o 
   1  -8   3      174.97      175.51      8.70 o 
   2  -8   3       27.17       39.70      3.54 o 
   3  -8   3        2.14        3.44      1.88 o 
   4  -8   3      671.26      654.64     11.67 o 
   5  -8   3      382.59      393.32      8.78 o 
   6  -8   3      145.69      161.75      5.64 o 
   7  -8   3      456.08      467.50     15.39 o 
   8  -8   3      123.74      114.67      8.46 o 
   9  -8   3       23.39       22.12      5.43 o 
  10  -8   3        6.65        4.91      4.94 o 
  -6  -7   3      208.70      195.32     13.50 o 
  -5  -7   3      155.98      155.92     11.16 o 
  -4  -7   3       74.90       76.77      7.97 o 
  -3  -7   3      557.56      526.42     17.11 o 
  -2  -7   3        0.19       -2.96      2.50 o 
  -1  -7   3      241.25      226.38     14.72 o 
   0  -7   3       59.92       83.05      4.58 o 
   1  -7   3     1622.32     1554.40     19.56 o 
   2  -7   3      355.30      398.67      8.69 o 
   3  -7   3      241.47      253.81      6.73 o 
   4  -7   3      421.47      372.61     13.40 o 
   5  -7   3       68.91       75.53      3.81 o 
   6  -7   3      345.60      319.19      7.29 o 
   7  -7   3      484.20      488.97     15.71 o 
   8  -7   3      136.27      158.20      9.95 o 
   9  -7   3      132.72      127.29      9.99 o 
  10  -7   3      345.97      362.65     11.20 o 
  -7  -6   3      186.63      198.54     13.21 o 
  -6  -6   3        0.03        2.50      4.33 o 
  -5  -6   3       29.36       30.58      5.92 o 
  -4  -6   3        1.14        0.75      3.19 o 
  -3  -6   3      444.21      404.62     14.05 o 
  -2  -6   3       75.50      104.20      7.42 o 
  -1  -6   3     1198.46     1215.38     34.37 o 
   0  -6   3        9.84       10.33      2.14 o 
   1  -6   3      368.45      371.78      7.93 o 
   2  -6   3      488.53      494.54      8.89 o 
   3  -6   3     1692.64     1684.43     18.47 o 
   4  -6   3     1622.01     1762.48     23.86 o 
   5  -6   3      723.72      725.47     10.57 o 
   6  -6   3      424.12      389.59     13.14 o 
   7  -6   3      254.55      245.12     11.29 o 
   8  -6   3      288.30      315.97     13.86 o 
   9  -6   3       17.87       18.82      3.53 o 
  10  -6   3      794.96      833.24     16.73 o 
  -7  -5   3       89.88       92.75      9.56 o 
  -6  -5   3      187.47      204.20     11.55 o 
  -5  -5   3        5.60        5.04      3.64 o 
  -4  -5   3      291.27      290.05     12.04 o 
  -3  -5   3       19.39       10.74      3.29 o 
  -2  -5   3      319.06      335.98     11.16 o 
  -1  -5   3      704.69      717.79      8.36 o 
   0  -5   3       20.19       25.95      2.38 o 
   1  -5   3       83.39       75.70      3.41 o 
   2  -5   3       31.07       49.27      5.16 o 
   3  -5   3     1498.72     1600.48     16.78 o 
   4  -5   3      856.31      820.96     10.63 o 
   5  -5   3      378.59      337.53      6.28 o 
   6  -5   3       38.87       34.91      4.68 o 
   7  -5   3       57.78       54.62      6.05 o 
   8  -5   3      394.18      398.19     10.03 o 
   9  -5   3       83.36       81.30      8.59 o 
  10  -5   3       25.03       23.17      4.03 o 
  -8  -4   3      392.57      373.98     16.53 o 
  -7  -4   3        0.00       -1.11      3.25 o 
  -6  -4   3      206.05      219.94     11.06 o 
  -5  -4   3       11.82        9.76      3.48 o 
  -3  -4   3      529.02      566.36     14.41 o 
  -2  -4   3     6245.11     6076.69     69.97 o 
  -1  -4   3     1671.16     1695.22     16.72 o 
   0  -4   3       21.15       14.61      2.33 o 
   1  -4   3      637.31      722.43      9.49 o 
   2  -4   3        6.35        3.64      0.84 o 
   3  -4   3     3517.16     3457.49     24.09 o 
   4  -4   3      451.70      438.45      8.20 o 
   5  -4   3     2046.57     2011.88     32.27 o 
   6  -4   3     1141.02     1148.83     24.33 o 
   7  -4   3      247.82      217.60      7.92 o 
   8  -4   3        2.42        0.43      2.09 o 
   9  -4   3      162.15      151.92     10.47 o 
  10  -4   3      254.59      278.14     14.64 o 
  -9  -3   3       11.54       11.61      5.56 o 
  -8  -3   3       41.97       29.54      6.02 o 
  -7  -3   3       26.54       19.23      4.72 o 
  -6  -3   3       84.89      104.33      7.42 o 
  -5  -3   3      118.91       94.08      6.41 o 
  -4  -3   3       23.87       29.83      3.94 o 
  -3  -3   3      339.03      322.84      9.73 o 
  -2  -3   3     1920.58     1860.54     25.50 o 
  -1  -3   3     2765.20     2857.95     26.50 o 
   0  -3   3     1371.50     1277.98     18.71 o 
   1  -3   3     3343.17     3290.01     21.98 o 
   2  -3   3        0.90        7.72      2.00 o 
   3  -3   3     1568.24     1684.02     18.23 o 
   4  -3   3      886.81      885.12     13.16 o 
   5  -3   3      929.69      892.68     19.71 o 
   6  -3   3       84.02       90.59      5.34 o 
   7  -3   3     1557.00     1487.00     19.87 o 
   8  -3   3      329.88      317.11     13.63 o 
   9  -3   3        1.24       -4.26      3.81 o 
  10  -3   3      389.98      396.42     17.44 o 
  -9  -2   3      270.26      275.44     13.92 o 
  -8  -2   3       79.04       85.69      7.71 o 
  -7  -2   3      953.49      891.48     21.34 o 
  -6  -2   3      172.46      176.81      8.62 o 
  -5  -2   3       80.31       79.54      5.60 o 
  -4  -2   3      127.03      108.36      5.66 o 
  -3  -2   3       26.59       24.98      2.83 o 
  -2  -2   3     2156.25     2000.21     18.69 o 
  -1  -2   3       67.21       93.40      4.07 o 
   0  -2   3    10222.76    10840.13    176.64 o 
   1  -2   3      173.63      118.09      3.50 o 
   2  -2   3     2001.14     2146.02     38.53 o 
   3  -2   3       35.61       38.52      2.63 o 
   4  -2   3     1632.46     1707.25     45.58 o 
   5  -2   3      175.67      146.23      5.12 o 
   6  -2   3      248.37      237.62      7.22 o 
   7  -2   3       11.51       19.16      4.55 o 
   8  -2   3      127.62      145.54      9.92 o 
   9  -2   3        0.53        3.12      4.16 o 
 -10  -1   3       26.33       26.35      5.92 o 
  -9  -1   3      146.62      140.73      9.56 o 
  -8  -1   3       53.64       48.05      5.95 o 
  -7  -1   3     1879.53     1801.96     31.29 o 
  -6  -1   3      721.19      698.86     16.40 o 
  -5  -1   3     1083.94     1103.13     19.65 o 
  -4  -1   3       94.49       90.83      4.65 o 
  -3  -1   3      157.29      161.22      4.03 o 
  -2  -1   3     5159.45     5139.24     39.94 o 
  -1  -1   3     2403.62     2813.01     23.13 o 
   0  -1   3     2746.64     2807.80     34.56 o 
   1  -1   3       44.26       75.72      3.16 o 
   2  -1   3      370.24      381.48      7.01 o 
   3  -1   3     2835.40     3002.46     19.45 o 
   4  -1   3     1385.36     1497.81     14.71 o 
   5  -1   3       27.66       24.52      2.80 o 
   6  -1   3      347.18      343.89     13.01 o 
   7  -1   3     1367.43     1381.59     29.38 o 
   8  -1   3       96.55      111.22      9.47 o 
   9  -1   3       46.22       46.75      7.74 o 
 -10   0   3      170.29      177.55     11.42 o 
  -9   0   3       59.29       76.25      7.29 o 
  -8   0   3      260.96      222.51     10.44 o 
  -7   0   3      320.88      295.77     10.67 o 
  -6   0   3        9.83       13.01      2.90 o 
  -5   0   3      747.54      745.12     14.57 o 
  -4   0   3      418.83      410.36      7.06 o 
  -3   0   3      147.85      124.93      8.36 o 
  -2   0   3     2568.40     2876.61     23.50 o 
  -1   0   3      266.82      237.64      4.20 o 
   0   0   3      967.73     1274.14     12.44 o 
   1   0   3     1300.24     1210.19     13.17 o 
   2   0   3     2763.90     2544.71     40.32 o 
   3   0   3     2142.92     2032.40     17.24 o 
   4   0   3     2206.33     2295.73     28.38 o 
   5   0   3     2406.97     2394.64     37.74 o 
   6   0   3       71.73       80.22      7.16 o 
   7   0   3      441.72      436.96     16.20 o 
   8   0   3       44.08       46.26      7.19 o 
 -11   1   3       95.72       90.79      9.11 o 
 -10   1   3       84.08       98.31      8.17 o 
  -9   1   3       77.07       59.27      6.44 o 
  -8   1   3      180.93      189.30      9.21 o 
  -7   1   3      769.52      690.08     16.07 o 
  -6   1   3     1273.24     1162.10     20.04 o 
  -5   1   3     1599.91     1494.77     21.70 o 
  -4   1   3      515.83      550.88      7.82 o 
  -3   1   3      403.79      369.15      8.38 o 
  -2   1   3     1103.48     1111.75     10.59 o 
  -1   1   3      473.61      511.80      4.31 o 
   0   1   3        4.42       11.51      0.79 o 
   1   1   3      787.04      819.88     11.06 o 
   2   1   3       68.00       78.92      3.97 o 
   3   1   3       43.30       38.93      3.04 o 
   4   1   3       30.39       36.96      3.48 o 
   5   1   3     1010.39     1060.84     23.32 o 
   6   1   3       20.79       12.04      4.26 o 
   7   1   3      232.98      235.98     12.43 o 
   8   1   3       96.50      113.21     10.31 o 
 -11   2   3       72.14       62.72      7.87 o 
 -10   2   3      120.03      103.22      8.52 o 
  -9   2   3      643.69      673.68     18.18 o 
  -8   2   3      221.62      238.52      9.76 o 
  -7   2   3      189.60      190.60      7.81 o 
  -6   2   3       44.06       34.97      3.29 o 
  -5   2   3     1789.82     1703.67     17.65 o 
  -4   2   3       22.43       42.05      3.27 o 
  -3   2   3     2601.09     2568.99     21.35 o 
  -2   2   3     1375.42     1344.57     20.30 o 
  -1   2   3     1543.81     1534.85     11.57 o 
   0   2   3     5658.81     5614.54     35.90 o 
   1   2   3     2529.47     2890.47     21.58 o 
   2   2   3      189.83      173.60      4.20 o 
   3   2   3      110.77      100.41      3.70 o 
   4   2   3     3350.79     3395.64     39.54 o 
   5   2   3        0.23        0.20      2.64 o 
   6   2   3      232.65      252.41     12.36 o 
   7   2   3        7.78        9.69      4.85 o 
 -12   3   3        3.51        3.77      4.88 o 
 -11   3   3      124.39      119.62      9.17 o 
 -10   3   3       51.36       44.60      5.89 o 
  -9   3   3        3.78        4.13      3.16 o 
  -8   3   3      371.04      343.30     11.35 o 
  -7   3   3      366.55      390.88     13.42 o 
  -6   3   3     1523.18     1384.87     16.18 o 
  -5   3   3      705.62      648.25      8.88 o 
  -4   3   3     1237.64     1290.14      9.68 o 
  -3   3   3      392.48      377.49      6.64 o 
  -2   3   3      134.77      117.70      2.33 o 
  -1   3   3     6074.31     5848.39     37.09 o 
   0   3   3     5181.43     5233.52     34.64 o 
   1   3   3      248.94      283.14      5.30 o 
   2   3   3     1184.50     1108.77     12.42 o 
   3   3   3      166.77      182.94      6.05 o 
   4   3   3      793.84      797.44     14.81 o 
   5   3   3        0.95        6.41      3.77 o 
   6   3   3      644.99      708.00     21.70 o 
 -12   4   3       64.76       74.14      8.13 o 
 -11   4   3       20.67       20.04      5.20 o 
 -10   4   3      209.25      200.20     10.02 o 
  -9   4   3        3.29        7.91      2.96 o 
  -8   4   3      599.40      612.44     11.57 o 
  -7   4   3      342.63      318.88      7.31 o 
  -6   4   3      693.56      662.78      7.51 o 
  -5   4   3      111.43      157.00      5.34 o 
  -4   4   3        6.20       18.49      1.42 o 
  -3   4   3     1185.77     1167.01     12.69 o 
  -2   4   3      625.02      582.87      6.59 o 
  -1   4   3      625.66      663.71      7.66 o 
   0   4   3       88.58       90.35      3.10 o 
   1   4   3      630.45      612.84      8.68 o 
   2   4   3     1018.52     1052.05     14.13 o 
   3   4   3       48.38       43.74      3.10 o 
   4   4   3      124.96      124.98      8.26 o 
   5   4   3      189.95      200.10     11.45 o 
   6   4   3        9.49       22.90      6.41 o 
 -12   5   3      299.03      346.84     12.05 o 
 -11   5   3        2.42       -0.62      2.59 o 
 -10   5   3      124.28      112.59      6.01 o 
  -9   5   3       54.70       61.35      4.25 o 
  -8   5   3      797.18      772.72      9.83 o 
  -7   5   3      232.65      251.15      4.88 o 
  -6   5   3     1246.00     1219.16     14.51 o 
  -5   5   3      771.10      746.76     15.44 o 
  -4   5   3      479.20      593.11      6.83 o 
  -3   5   3     1179.40     1171.66     10.67 o 
  -2   5   3      886.69      869.27      9.29 o 
  -1   5   3     1214.33     1189.17     11.96 o 
   0   5   3       21.31       18.73      1.94 o 
   1   5   3     2868.45     2806.33     26.72 o 
   2   5   3       49.63       52.95      3.29 o 
   3   5   3      116.43      102.67      4.73 o 
   4   5   3      144.07      132.40      9.53 o 
   5   5   3      333.12      360.25     15.78 o 
 -12   6   3       57.07       96.58     10.80 o 
 -11   6   3        0.35        3.30      2.90 o 
 -10   6   3       46.76       59.75      4.65 o 
  -9   6   3      297.18      314.88      6.55 o 
  -8   6   3       44.65       52.42      3.33 o 
  -7   6   3      626.19      602.30     10.20 o 
  -6   6   3      596.46      570.00     11.50 o 
  -5   6   3      832.16      836.94      9.15 o 
  -4   6   3      434.36      443.20      6.16 o 
  -3   6   3      453.06      471.79      6.63 o 
  -2   6   3        1.58        9.09      1.78 o 
  -1   6   3      506.51      506.61      7.81 o 
   0   6   3       10.73       14.24      3.02 o 
   1   6   3      990.68     1008.49     13.06 o 
   2   6   3      371.80      340.71      7.94 o 
   3   6   3      304.66      295.56      9.79 o 
   4   6   3      403.06      440.18     17.05 o 
 -12   7   3       22.66       24.20      7.03 o 
 -11   7   3      122.82      125.34     10.41 o 
 -10   7   3      242.29      274.11     13.14 o 
  -9   7   3       90.92       79.02      6.80 o 
  -8   7   3       79.12       90.31      6.77 o 
  -7   7   3        4.71        6.50      2.10 o 
  -6   7   3     1755.49     1710.50     44.83 o 
  -5   7   3      143.34      127.79      5.09 o 
  -4   7   3      235.69      247.04      6.74 o 
  -3   7   3      125.12      110.56      5.89 o 
  -2   7   3      178.42      166.17      7.30 o 
  -1   7   3      105.11      100.33      5.14 o 
   0   7   3      578.37      622.64     12.33 o 
   1   7   3        0.01        2.90      2.50 o 
   2   7   3      172.93      168.99     27.05 o 
   3   7   3        5.59        3.32      4.59 o 
 -12   8   3        6.81        6.99      5.17 o 
 -11   8   3      317.14      323.78     14.77 o 
 -10   8   3      325.14      342.88     14.18 o 
  -9   8   3       76.42       82.96      4.90 o 
  -8   8   3       38.11       43.14      4.21 o 
  -7   8   3      153.59      164.82      6.70 o 
  -6   8   3      776.76      805.17     19.88 o 
  -5   8   3      304.94      301.20     12.13 o 
  -4   8   3      899.46      888.19     21.76 o 
  -3   8   3      198.06      192.88     10.54 o 
  -2   8   3      494.90      515.97     17.57 o 
  -1   8   3       38.23       25.99      5.56 o 
   0   8   3      278.55      241.71     12.98 o 
   1   8   3      260.84      245.67     14.05 o 
   2   8   3      173.22      186.21     13.31 o 
 -12   9   3       83.95       93.69      9.47 o 
 -11   9   3        3.43       -4.93      3.29 o 
 -10   9   3       52.90       48.99      6.31 o 
  -9   9   3       81.27       73.62      6.86 o 
  -8   9   3      187.17      179.54      9.60 o 
  -7   9   3        7.08        6.21      3.42 o 
  -6   9   3        7.25        0.07      2.96 o 
  -5   9   3       84.76       85.75      7.74 o 
  -4   9   3      214.62      185.07     11.19 o 
  -3   9   3       53.81       51.95      7.16 o 
  -2   9   3      635.30      615.45     20.66 o 
  -1   9   3      285.67      287.41     14.80 o 
   0   9   3        3.41        3.16      4.72 o 
   1   9   3      363.06      386.89     18.12 o 
 -11  10   3       10.10        7.09      4.68 o 
 -10  10   3        4.40       -4.00      3.51 o 
  -9  10   3      427.10      484.48     16.98 o 
  -8  10   3        9.09        5.79      4.03 o 
  -7  10   3        8.36       11.81      4.42 o 
  -6  10   3        0.43        3.25      4.03 o 
  -5  10   3      384.24      408.04     16.69 o 
  -4  10   3        1.83        1.82      4.33 o 
  -3  10   3      131.61      127.52     10.67 o 
  -2  10   3       92.82       82.63      9.60 o 
  -1  10   3       10.11       10.47      5.86 o 
 -10  11   3       13.71       12.69      4.62 o 
  -9  11   3      339.45      325.77     14.61 o 
  -8  11   3        0.23       -0.03      3.68 o 
  -7  11   3      107.31      108.98      9.50 o 
  -6  11   3       59.33       59.08      7.91 o 
  -5  11   3      104.45      102.02     10.38 o 
  -4  11   3       93.22       98.89     10.77 o 
  -3  11   3      100.72       76.61      9.66 o 
  -2  11   3      375.04      400.23     19.19 o 
  -9  12   3        0.97        0.78      4.26 o 
  -8  12   3        4.33        4.46      4.91 o 
  -7  12   3       21.21       26.32      6.54 o 
  -6  12   3       36.81       35.20      7.74 o 
  -5  12   3       76.46       93.95     10.96 o 
   2 -13   4      101.17      113.19      8.30 o 
   3 -13   4        1.40        6.42      3.55 o 
   4 -13   4       65.55       66.89     14.25 o 
   5 -13   4        8.33        4.52      3.21 o 
   6 -13   4       43.03       57.94     11.35 o 
   7 -13   4      120.50      107.81     10.28 o 
   0 -12   4       35.46       39.04     11.21 o 
   1 -12   4      224.83      212.82      9.25 o 
   2 -12   4      137.70      132.42      7.35 o 
   3 -12   4       31.41       37.98      4.84 o 
   4 -12   4       59.33       69.64      5.65 o 
   5 -12   4       91.34      101.69     10.49 o 
   6 -12   4       20.96       10.39      3.39 o 
   7 -12   4       70.50       72.97      8.33 o 
   8 -12   4        0.14        4.55      4.10 o 
   9 -12   4       20.12       26.45      6.41 o 
  -1 -11   4      238.65      243.59     13.70 o 
   0 -11   4       18.91       12.19      3.93 o 
   1 -11   4      146.51      148.52      7.50 o 
   2 -11   4        0.74        4.88      2.86 o 
   3 -11   4       18.98       22.85      5.29 o 
   4 -11   4      313.33      314.58      9.78 o 
   5 -11   4      451.84      452.85     26.27 o 
   6 -11   4      105.42       94.97      8.25 o 
   7 -11   4       44.74       36.24      6.18 o 
   8 -11   4      242.94      235.85     12.88 o 
   9 -11   4        0.73        3.35      3.94 o 
  -3 -10   4      224.72      202.15     13.40 o 
  -2 -10   4      137.86      168.67     11.94 o 
  -1 -10   4      107.94      109.40      9.37 o 
   0 -10   4        8.98        7.43      2.94 o 
   1 -10   4      196.83      196.88      7.85 o 
   2 -10   4     1248.54     1231.05     19.54 o 
   3 -10   4       50.61       50.20      4.41 o 
   4 -10   4      360.97      346.57     15.18 o 
   5 -10   4      129.60      144.19      6.55 o 
   6 -10   4       45.27       30.77      5.60 o 
   7 -10   4        3.26        0.72      2.93 o 
   8 -10   4      383.80      379.64     15.65 o 
   9 -10   4        1.93       -1.79      3.51 o 
  10 -10   4       23.28       17.99      5.76 o 
  -4  -9   4      224.01      260.12     14.83 o 
  -3  -9   4        3.90        7.25      4.88 o 
  -2  -9   4      124.66      153.16     10.44 o 
  -1  -9   4       38.75       37.35      6.02 o 
   0  -9   4       27.80       35.83      7.76 o 
   1  -9   4      527.68      486.25     11.44 o 
   2  -9   4      799.23      817.38     14.69 o 
   3  -9   4        2.14       -0.24      2.47 o 
   4  -9   4        6.61        6.60      3.40 o 
   5  -9   4       23.79       23.11      3.02 o 
   6  -9   4       34.18       26.19      4.75 o 
   7  -9   4      374.54      367.14     14.41 o 
   8  -9   4       27.90       36.66      5.89 o 
   9  -9   4        0.53        0.00      3.77 o 
  10  -9   4        0.61        5.76      4.49 o 
  -5  -8   4       59.98       55.17      8.36 o 
  -4  -8   4      446.99      455.04     17.92 o 
  -3  -8   4      443.15      466.75     17.31 o 
  -2  -8   4       70.90       62.20      6.93 o 
  -1  -8   4       88.06      106.67      8.00 o 
   0  -8   4      333.35      311.98      9.02 o 
   1  -8   4     1924.19     1923.79     23.75 o 
   2  -8   4      373.01      367.42      9.06 o 
   3  -8   4      433.16      430.50     11.63 o 
   4  -8   4       70.92       65.86      4.00 o 
   5  -8   4      313.67      306.72      7.80 o 
   6  -8   4       90.11       82.08      6.93 o 
   7  -8   4       89.73      104.88      8.10 o 
   8  -8   4      212.06      210.54     11.61 o 
   9  -8   4      165.75      157.32     10.93 o 
  10  -8   4      153.96      138.00     11.55 o 
  -6  -7   4       20.81        8.69      5.76 o 
  -5  -7   4      111.74      112.56      9.73 o 
  -4  -7   4      124.52      140.79      9.76 o 
  -3  -7   4       26.11       28.11      5.53 o 
  -2  -7   4      259.11      250.59     11.42 o 
  -1  -7   4     2222.38     2172.55     35.75 o 
   0  -7   4       66.00       78.83      4.55 o 
   1  -7   4      364.36      314.69     10.51 o 
   2  -7   4       44.64       45.04      3.28 o 
   3  -7   4      456.84      460.36      9.10 o 
   4  -7   4      151.52      162.56      5.38 o 
   5  -7   4      788.66      826.17     12.43 o 
   6  -7   4      160.75      161.13      8.98 o 
   7  -7   4        1.10        1.53      2.77 o 
   8  -7   4      470.45      473.23     17.18 o 
   9  -7   4      493.16      510.70     19.29 o 
  10  -7   4       24.66       17.69      3.85 o 
  -7  -6   4      175.03      184.29     12.88 o 
  -6  -6   4       36.95       29.18      6.31 o 
  -5  -6   4      256.81      260.38     12.72 o 
  -4  -6   4       76.41       73.65      7.06 o 
  -3  -6   4      124.84      117.05      8.17 o 
  -2  -6   4     2412.52     2451.83     38.35 o 
  -1  -6   4      264.23      277.36     10.54 o 
   0  -6   4       41.47       34.01      2.93 o 
   1  -6   4      428.79      465.73     21.00 o 
   2  -6   4      224.45      216.70      6.28 o 
   3  -6   4       20.97       12.61      1.44 o 
   4  -6   4      106.83      122.02      5.34 o 
   5  -6   4        4.24       -0.26      2.08 o 
   6  -6   4       77.73       92.06      6.90 o 
   7  -6   4       15.71       21.08      4.65 o 
   8  -6   4      288.31      298.24     14.05 o 
   9  -6   4        0.08       -2.02      2.27 o 
  10  -6   4        4.86        1.88      6.91 o 
  -8  -5   4       78.10       79.25      9.08 o 
  -7  -5   4      144.32      136.50     10.31 o 
  -6  -5   4       56.96       64.80      7.42 o 
  -5  -5   4        4.16        1.20      3.06 o 
  -4  -5   4     1268.32     1231.36     25.50 o 
  -3  -5   4      167.81      192.90      6.05 o 
  -2  -5   4     5154.45     5173.75     43.68 o 
  -1  -5   4       27.12       32.39      2.47 o 
   0  -5   4       67.52       90.21      3.22 o 
   1  -5   4     1178.71     1021.40      9.91 o 
   2  -5   4     2110.87     2124.99     16.76 o 
   3  -5   4      163.42      204.10      4.10 o 
   4  -5   4     1307.59     1241.18     11.86 o 
   5  -5   4     1893.08     1880.52     31.65 o 
   6  -5   4       10.28       11.16      3.48 o 
   7  -5   4      245.46      265.23     12.46 o 
   8  -5   4        7.97        6.28      5.51 o 
   9  -5   4      294.03      283.63      9.43 o 
  10  -5   4        3.77        0.13      3.25 o 
  -8  -4   4       69.17       79.47      8.82 o 
  -7  -4   4        0.55        2.15      3.81 o 
  -6  -4   4       23.16       24.24      5.17 o 
  -5  -4   4       81.11       90.53      6.93 o 
  -4  -4   4     3122.86     3133.16     44.44 o 
  -3  -4   4       30.72       42.27      5.64 o 
  -2  -4   4      379.57      361.45      7.22 o 
  -1  -4   4     1069.39     1054.06     12.30 o 
   0  -4   4       35.42       34.97      2.11 o 
   1  -4   4     1861.48     1745.01     17.35 o 
   2  -4   4     3002.41     3203.34     22.60 o 
   3  -4   4      935.40     1064.09     13.90 o 
   4  -4   4        2.63        4.40      1.65 o 
   5  -4   4      137.76      129.06     10.21 o 
   6  -4   4     1549.58     1473.56     29.21 o 
   7  -4   4       69.76       77.91      4.86 o 
   8  -4   4       35.70       37.61      4.06 o 
   9  -4   4      592.52      590.67     13.94 o 
  -9  -3   4      143.03      131.46     10.38 o 
  -8  -3   4      103.60      130.29      9.66 o 
  -7  -3   4      558.35      522.12     16.72 o 
  -6  -3   4       19.39       23.62      4.65 o 
  -5  -3   4     1099.37     1125.96     22.67 o 
  -4  -3   4       98.46       86.77      3.97 o 
  -3  -3   4     1061.36      965.62     12.71 o 
  -2  -3   4      487.95      557.53      8.45 o 
  -1  -3   4     2348.57     2393.16     21.88 o 
   0  -3   4       12.48       16.01      1.55 o 
   1  -3   4      861.64      820.62     10.37 o 
   2  -3   4       34.07       48.86      4.07 o 
   3  -3   4      102.73       94.61      3.96 o 
   4  -3   4      400.57      411.22      9.61 o 
   5  -3   4      177.93      158.45      7.09 o 
   6  -3   4       83.44       67.88      4.33 o 
   7  -3   4      211.21      199.32      7.20 o 
   8  -3   4      279.40      254.13     12.88 o 
   9  -3   4       80.88       75.18      8.78 o 
 -10  -2   4        0.06        0.94      4.20 o 
  -9  -2   4      121.50      122.93      9.79 o 
  -8  -2   4        7.22        8.10      4.00 o 
  -7  -2   4     1360.01     1338.19     26.81 o 
  -6  -2   4        0.38        0.03      2.37 o 
  -5  -2   4     1485.28     1390.90     23.98 o 
  -4  -2   4      415.14      378.96      7.66 o 
  -3  -2   4       11.04       17.68      1.78 o 
  -2  -2   4     1634.19     1491.16     15.38 o 
  -1  -2   4     6638.06     6522.79     87.92 o 
   0  -2   4      107.82       54.87      2.42 o 
   1  -2   4       74.04       77.45      3.45 o 
   2  -2   4     4337.36     4123.41     68.33 o 
   3  -2   4       66.24       56.87      5.24 o 
   4  -2   4      568.21      569.66     11.07 o 
   5  -2   4        7.92       12.67      2.14 o 
   6  -2   4     1338.05     1256.81     17.80 o 
   7  -2   4       84.37       93.23      8.00 o 
   8  -2   4      311.96      307.58     14.41 o 
   9  -2   4       19.97       13.04      5.07 o 
 -10  -1   4        3.64        3.32      4.55 o 
  -9  -1   4      114.24      111.58      8.91 o 
  -8  -1   4      692.77      701.66     18.90 o 
  -7  -1   4      464.95      397.95     12.82 o 
  -6  -1   4      183.85      182.50      8.04 o 
  -5  -1   4      139.04      148.77     10.85 o 
  -4  -1   4      153.17      167.34      4.76 o 
  -3  -1   4      668.34      726.80      9.57 o 
  -2  -1   4    15464.27    15185.14    194.49 o 
  -1  -1   4        4.95        7.78      1.19 o 
   0  -1   4      671.92      614.02      9.32 o 
   1  -1   4      282.53      209.76      4.96 o 
   2  -1   4        4.13        8.12      1.59 o 
   3  -1   4     1337.07     1402.25     13.76 o 
   4  -1   4      708.58      706.57      9.75 o 
   5  -1   4     1314.43     1291.73     15.08 o 
   6  -1   4      172.67      164.51      9.79 o 
   7  -1   4        0.61       -0.49      3.06 o 
   8  -1   4       23.75       38.00      6.80 o 
 -11   0   4       12.50        9.37      4.78 o 
 -10   0   4      180.30      182.21     10.87 o 
  -9   0   4       50.50       57.16      6.51 o 
  -8   0   4     1345.80     1319.49     25.89 o 
  -7   0   4       41.47       41.41      4.52 o 
  -6   0   4      437.94      417.52     10.93 o 
  -5   0   4      876.99      900.40     12.23 o 
  -4   0   4      151.60      168.86      4.36 o 
  -3   0   4      164.57      171.77      3.91 o 
  -2   0   4      857.87      791.47      8.80 o 
  -1   0   4      147.11      118.98      2.85 o 
   0   0   4      308.88      344.30      5.84 o 
   1   0   4      279.42      263.97     16.23 o 
   2   0   4        1.93        5.62      1.40 o 
   3   0   4      309.59      312.76      5.98 o 
   4   0   4       49.43       55.95      4.09 o 
   5   0   4     1078.34     1054.72     19.37 o 
   6   0   4      124.53      110.70      8.20 o 
   7   0   4       51.90       55.82      6.96 o 
   8   0   4       48.78       57.68      8.20 o 
 -11   1   4        9.53        9.17      5.01 o 
 -10   1   4      708.42      716.89     20.33 o 
  -9   1   4      103.28       85.69      6.83 o 
  -8   1   4      998.99     1002.02     20.88 o 
  -7   1   4      734.90      690.04     12.04 o 
  -6   1   4        1.67       -0.05      1.23 o 
  -5   1   4     3989.98     4034.54     46.96 o 
  -4   1   4     2402.56     2136.44     27.03 o 
  -3   1   4      681.65      713.90      8.14 o 
  -2   1   4      192.54      153.10      2.61 o 
  -1   1   4     6621.48     6552.58     50.09 o 
   0   1   4      189.83      155.23      2.69 o 
   1   1   4        2.93        6.30      3.52 o 
   2   1   4       24.74       26.10      2.07 o 
   3   1   4     1449.60     1449.92     18.97 o 
   4   1   4      972.72      921.34     15.75 o 
   5   1   4      212.96      212.72      7.96 o 
   6   1   4      108.03       92.84      8.07 o 
   7   1   4        0.52        2.34      4.33 o 
 -11   2   4      143.31      137.83      9.89 o 
 -10   2   4        0.81        2.50      3.29 o 
  -9   2   4       92.63       86.83      6.86 o 
  -8   2   4       10.51       10.95      2.59 o 
  -7   2   4     1436.08     1471.82     18.36 o 
  -6   2   4        0.31        2.87      1.36 o 
  -5   2   4     2729.56     2638.59     24.13 o 
  -4   2   4      193.66      182.44      4.67 o 
  -3   2   4      333.26      329.05      9.27 o 
  -2   2   4      102.66      154.78      6.70 o 
  -1   2   4     3698.66     3717.17     24.86 o 
   0   2   4       45.69       47.59      2.09 o 
   1   2   4       39.09       46.00      2.30 o 
   2   2   4     2935.31     2990.70     23.94 o 
   3   2   4      229.93      222.01      7.18 o 
   4   2   4       15.37       26.94      6.46 o 
   5   2   4      112.55      110.70      8.13 o 
   6   2   4      696.38      691.02     21.41 o 
   7   2   4        0.50        3.06      4.49 o 
 -12   3   4       45.96       52.83      5.88 o 
 -11   3   4      365.50      380.53     19.45 o 
 -10   3   4       73.16       72.54      5.22 o 
  -9   3   4      198.09      219.34      7.53 o 
  -8   3   4     2077.42     2073.25     24.12 o 
  -7   3   4      482.71      519.80      9.49 o 
  -6   3   4      216.30      202.96      5.14 o 
  -5   3   4      117.00      107.70      5.27 o 
  -4   3   4       42.74       43.57      1.52 o 
  -3   3   4       11.30       32.82      3.55 o 
  -2   3   4      137.76      115.17      2.93 o 
  -1   3   4      203.60      211.28      3.80 o 
   0   3   4       56.36       80.81      3.65 o 
   1   3   4        0.17        1.68      1.73 o 
   2   3   4      561.83      542.90      8.55 o 
   3   3   4      315.45      291.41      8.40 o 
   4   3   4        3.07        6.06      2.46 o 
   5   3   4      354.67      393.01     15.19 o 
   6   3   4      152.46      154.36     10.87 o 
 -12   4   4      165.56      189.71     15.31 o 
 -11   4   4      101.00      104.43      6.52 o 
 -10   4   4       46.79       48.81      4.42 o 
  -9   4   4       91.18       92.91      5.04 o 
  -8   4   4     1588.34     1599.42     19.76 o 
  -7   4   4      400.17      377.14      7.71 o 
  -6   4   4     2962.85     2933.32     26.75 o 
  -5   4   4      764.44      730.48      8.82 o 
  -4   4   4     1170.42     1128.89     20.46 o 
  -3   4   4      100.78      104.46      4.94 o 
  -2   4   4      762.42      713.81      8.32 o 
  -1   4   4     1485.37     1522.10     16.28 o 
   0   4   4     2740.59     2807.43     22.33 o 
   1   4   4     1330.35     1283.94     23.66 o 
   2   4   4      192.35      195.46      5.49 o 
   3   4   4      310.78      307.58     13.39 o 
   4   4   4        0.13        4.30      2.69 o 
   5   4   4      620.31      628.11     20.07 o 
 -12   5   4        3.79       11.29      6.12 o 
 -11   5   4       18.87       19.62      5.86 o 
 -10   5   4      366.28      357.92     10.70 o 
  -9   5   4      141.21      148.57      5.91 o 
  -8   5   4       35.24       38.73      4.70 o 
  -7   5   4      127.66      126.34      3.33 o 
  -6   5   4      560.19      551.78      6.22 o 
  -5   5   4        1.36        3.71      2.34 o 
  -4   5   4     2248.45     2214.61     32.73 o 
  -3   5   4        8.62        9.57      1.80 o 
  -2   5   4        0.42        0.49      1.10 o 
  -1   5   4     1008.62      958.37     10.74 o 
   0   5   4      386.41      372.77      6.90 o 
   1   5   4       51.03       53.56      3.20 o 
   2   5   4       21.90       24.48      4.08 o 
   3   5   4     1095.82     1120.11     18.72 o 
   4   5   4        3.59        0.55      4.29 o 
 -12   6   4       32.79       22.58      7.12 o 
 -11   6   4      980.36     1066.43     29.18 o 
 -10   6   4       32.99       36.24      5.95 o 
  -9   6   4       20.05       32.50      5.20 o 
  -8   6   4        4.29        7.74      3.06 o 
  -7   6   4      980.67      988.68     21.08 o 
  -6   6   4      404.55      399.48     12.10 o 
  -5   6   4      802.87      760.38     12.16 o 
  -4   6   4      520.04      512.65      9.72 o 
  -3   6   4      186.99      161.45      5.66 o 
  -2   6   4        0.56        0.29      1.82 o 
  -1   6   4      443.63      447.24     12.51 o 
   0   6   4      113.86      109.40      5.55 o 
   1   6   4        4.65       10.24      2.25 o 
   2   6   4      273.04      277.29      9.43 o 
 -12   7   4       14.25        6.12      5.34 o 
 -11   7   4      764.84      853.48     25.05 o 
 -10   7   4        6.92        7.91      4.16 o 
  -9   7   4      199.15      201.92     10.64 o 
  -8   7   4       48.97       58.56      5.76 o 
  -7   7   4      789.40      760.44     17.96 o 
  -6   7   4        3.61        7.86      2.73 o 
  -5   7   4      356.50      317.15      8.01 o 
  -4   7   4     1281.92     1270.84     17.20 o 
  -3   7   4      692.27      724.47     12.66 o 
  -2   7   4      361.76      331.94      8.68 o 
  -1   7   4       19.28       28.95      5.53 o 
   0   7   4      482.97      506.64     17.70 o 
   1   7   4        4.46        9.40      4.65 o 
 -12   8   4      140.06      162.23     11.94 o 
 -11   8   4        2.88        0.00      4.00 o 
 -10   8   4       28.41       18.31      5.14 o 
  -9   8   4      128.13      109.17      7.97 o 
  -8   8   4       43.56       46.10      6.33 o 
  -7   8   4       62.44       56.97      4.13 o 
  -6   8   4      121.41      135.88      8.62 o 
  -5   8   4       81.79       98.57      7.71 o 
  -4   8   4      468.82      467.21     15.91 o 
  -3   8   4      434.97      409.17     15.29 o 
  -2   8   4        7.79       13.89      5.11 o 
  -1   8   4       58.95       51.40      7.22 o 
   0   8   4      331.14      367.93     16.40 o 
   1   8   4      114.92      123.68     10.77 o 
 -12   9   4       34.75       38.81      7.16 o 
 -11   9   4        6.70       -0.88      3.48 o 
 -10   9   4      438.34      484.06     17.05 o 
  -9   9   4      254.26      266.75     12.30 o 
  -8   9   4        0.65       -1.59      2.96 o 
  -7   9   4       78.78       58.43      6.41 o 
  -6   9   4      110.61      105.34      8.65 o 
  -5   9   4        7.34        7.25      4.23 o 
  -4   9   4       37.68       38.29      6.64 o 
  -3   9   4      150.64      138.03     10.77 o 
  -2   9   4       68.32       85.36      8.75 o 
  -1   9   4      189.61      171.50     11.97 o 
   0   9   4       31.88       28.95      6.90 o 
 -11  10   4       61.01       79.90      8.07 o 
 -10  10   4      252.92      222.58     11.84 o 
  -9  10   4       48.18       37.83      6.18 o 
  -8  10   4       44.10       42.84      6.28 o 
  -7  10   4      245.11      277.78     13.53 o 
  -6  10   4       25.74       13.92      5.69 o 
  -5  10   4       68.66       87.70      9.24 o 
  -4  10   4       63.65       61.74      8.36 o 
  -3  10   4      330.18      309.70     16.20 o 
  -2  10   4       13.74       10.44      5.89 o 
 -10  11   4        6.24       12.07      5.20 o 
  -9  11   4        0.53       -4.83      3.22 o 
  -8  11   4        0.33        4.03      4.36 o 
  -7  11   4       45.00       42.71      7.19 o 
  -6  11   4       28.86       34.48      7.64 o 
  -5  11   4      157.54      152.96     12.26 o 
  -4  11   4      211.64      238.16     14.80 o 
   2 -13   5       79.18       77.59      9.14 o 
   3 -13   5       41.78       45.36      5.38 o 
   4 -13   5        3.09        8.95      3.57 o 
   5 -13   5      365.20      376.86     15.58 o 
   6 -13   5        4.96       -1.14      4.42 o 
   7 -13   5       71.91       54.33      8.36 o 
   0 -12   5       66.21       81.23      8.95 o 
   1 -12   5      138.81      147.02      8.19 o 
   2 -12   5        1.20       -0.49      2.70 o 
   3 -12   5      312.40      306.56     10.50 o 
   4 -12   5       26.80       22.09      4.01 o 
   5 -12   5      494.62      503.61     12.98 o 
   6 -12   5       16.33        8.52      5.11 o 
   7 -12   5      169.20      166.82     11.68 o 
   8 -12   5      129.14      109.56     10.31 o 
  -2 -11   5       23.29       34.61      7.84 o 
  -1 -11   5       71.27       67.31      8.33 o 
   0 -11   5        9.64        6.31      4.59 o 
   1 -11   5      114.57      111.08     17.10 o 
   2 -11   5      380.98      404.99     11.53 o 
   3 -11   5      260.03      240.39     10.33 o 
   4 -11   5       24.16       22.72      3.74 o 
   5 -11   5        2.11        1.21      2.41 o 
   6 -11   5      133.23      126.71      9.99 o 
   7 -11   5       66.90       66.04      7.77 o 
   8 -11   5       89.25       85.78      9.01 o 
   9 -11   5       25.46       30.81      6.99 o 
  -3 -10   5      100.27      103.09     10.34 o 
  -2 -10   5       99.31      104.68      9.66 o 
  -1 -10   5       49.80       37.77      6.64 o 
   0 -10   5      693.39      711.42     21.15 o 
   1 -10   5       42.36       44.57      4.60 o 
   2 -10   5     1316.14     1279.73     32.95 o 
   3 -10   5        0.90        0.21      5.48 o 
   4 -10   5       81.15       79.47      5.19 o 
   5 -10   5      137.02      128.54      6.10 o 
   6 -10   5      335.87      360.28     15.09 o 
   7 -10   5       69.36       69.10      7.58 o 
   8 -10   5       15.52       25.31      5.76 o 
   9 -10   5        7.44       11.39      5.17 o 
  -4  -9   5      340.53      377.13     17.47 o 
  -3  -9   5        1.94        4.98      4.59 o 
  -2  -9   5       71.37       56.51      7.35 o 
  -1  -9   5       13.69       19.58      5.20 o 
   0  -9   5      989.61     1061.94     24.85 o 
   1  -9   5      273.08      260.16     13.04 o 
   2  -9   5     1511.35     1471.98     27.77 o 
   3  -9   5      827.86      812.03     16.44 o 
   4  -9   5      181.32      209.03      7.10 o 
   5  -9   5      283.15      273.03     12.10 o 
   6  -9   5        7.21        0.26      2.54 o 
   7  -9   5      313.79      285.59     13.50 o 
   8  -9   5        0.10        0.88      3.58 o 
   9  -9   5      641.82      677.65     22.80 o 
  -5  -8   5      107.04      103.09     10.08 o 
  -4  -8   5      174.63      162.79     11.35 o 
  -3  -8   5       26.79       40.79      6.51 o 
  -2  -8   5      100.97      110.93      9.01 o 
  -1  -8   5     1755.21     1913.60     34.94 o 
   0  -8   5      139.05      119.71      8.13 o 
   1  -8   5      793.72      807.06     16.35 o 
   2  -8   5       14.15       15.84      2.67 o 
   3  -8   5      384.40      378.30     15.29 o 
   4  -8   5      317.39      286.99      7.68 o 
   5  -8   5      157.69      156.21      9.08 o 
   6  -8   5        0.31        1.69      2.67 o 
   7  -8   5      612.83      613.92     19.32 o 
   8  -8   5        7.88        4.10      4.33 o 
   9  -8   5       98.28      100.49      9.69 o 
  -6  -7   5       51.22       61.22      8.46 o 
  -5  -7   5      125.92      122.35      9.76 o 
  -4  -7   5       11.72       10.64      4.42 o 
  -3  -7   5     1263.03     1269.85     27.91 o 
  -2  -7   5      521.35      512.07     16.27 o 
  -1  -7   5     1744.78     1683.87     30.71 o 
   0  -7   5       86.94       86.14      6.64 o 
   1  -7   5      436.51      394.04      8.90 o 
   2  -7   5     1855.76     1823.37     21.15 o 
   3  -7   5      390.25      350.68     10.57 o 
   4  -7   5     1318.79     1205.03     14.53 o 
   5  -7   5      272.42      208.98      9.89 o 
   6  -7   5       84.97       89.07      7.16 o 
   7  -7   5       90.83       93.56      8.04 o 
   8  -7   5        2.53        7.38      4.13 o 
   9  -7   5       39.61       53.55      8.07 o 
  -7  -6   5      133.87      156.54     11.81 o 
  -6  -6   5       18.15       24.95      5.63 o 
  -5  -6   5       69.92       68.97      7.55 o 
  -4  -6   5      716.81      724.40     20.01 o 
  -3  -6   5     3994.94     3830.78     54.13 o 
  -2  -6   5     1023.59     1106.28     23.26 o 
  -1  -6   5     1022.29      998.51     21.18 o 
   0  -6   5      960.78      941.14     11.86 o 
   1  -6   5      369.72      356.64      6.75 o 
   2  -6   5     3105.71     3417.45     25.24 o 
   3  -6   5      173.06      165.69      4.05 o 
   4  -6   5     1901.71     1826.88     21.60 o 
   5  -6   5       60.06       49.02      3.77 o 
   6  -6   5     1019.45      978.76     23.39 o 
   7  -6   5        0.34        2.73      3.12 o 
   8  -6   5       20.19       17.60      5.34 o 
   9  -6   5      132.41      114.57      6.61 o 
  -8  -5   5       31.09       23.94      6.47 o 
  -7  -5   5       21.59       24.68      6.52 o 
  -6  -5   5       27.49       34.93      4.04 o 
  -5  -5   5      187.98      179.18      6.87 o 
  -4  -5   5     3538.49     3509.86     34.97 o 
  -3  -5   5       97.38       83.25      4.30 o 
  -2  -5   5       64.12       65.93      6.08 o 
  -1  -5   5      758.35      800.39     11.09 o 
   0  -5   5     1141.32     1134.71     14.59 o 
   1  -5   5      170.06      197.95      6.83 o 
   2  -5   5     1381.88     1405.98     16.36 o 
   3  -5   5      633.86      716.61     11.46 o 
   4  -5   5      111.00       91.37      4.47 o 
   5  -5   5      483.67      509.32     11.13 o 
   6  -5   5      164.80      143.62      8.88 o 
   7  -5   5        8.92       -0.52      2.90 o 
   8  -5   5      153.78      162.24      7.21 o 
   9  -5   5      426.32      391.00     12.09 o 
  -9  -4   5        0.01        1.09      3.84 o 
  -8  -4   5      197.12      188.81     10.43 o 
  -7  -4   5      161.70      175.24     14.04 o 
  -6  -4   5     1015.74     1012.39     16.94 o 
  -5  -4   5      551.96      537.07     18.02 o 
  -4  -4   5     1546.85     1570.26     29.08 o 
  -3  -4   5     1648.74     1628.99     18.74 o 
  -2  -4   5     2354.72     2456.03     24.06 o 
  -1  -4   5     5575.93     6065.95     48.89 o 
   0  -4   5      203.69      243.49      5.50 o 
   1  -4   5     1616.96     1559.55     46.83 o 
   2  -4   5      200.98      239.69      6.01 o 
   3  -4   5     2243.96     2428.09     25.49 o 
   4  -4   5      323.67      294.57      7.88 o 
   5  -4   5       25.52       23.55      3.06 o 
   6  -4   5      621.65      555.01     17.40 o 
   7  -4   5       50.69       45.17      4.31 o 
   8  -4   5        0.89        1.31      2.76 o 
   9  -4   5       14.58        7.58      4.68 o 
  -9  -3   5       22.59       31.43      4.82 o 
  -8  -3   5       51.14       53.00      5.15 o 
  -7  -3   5      504.70      497.71     12.03 o 
  -6  -3   5     1282.25     1328.31     19.11 o 
  -5  -3   5     1010.56     1060.73     18.66 o 
  -4  -3   5      124.16      119.27      4.68 o 
  -3  -3   5     2901.19     2867.00     27.32 o 
  -2  -3   5       74.16       73.42      4.91 o 
  -1  -3   5     3510.37     3968.27     33.64 o 
   0  -3   5        3.52        6.43      2.28 o 
   1  -3   5     3819.22     3864.60     54.47 o 
   2  -3   5     1617.98     1399.87     26.50 o 
   3  -3   5     1728.62     1674.49     20.15 o 
   4  -3   5        1.93        2.90      2.78 o 
   5  -3   5       15.93       11.69      2.69 o 
   6  -3   5      187.89      173.99      7.07 o 
   7  -3   5      357.52      325.48      9.38 o 
   8  -3   5       67.49       62.95      7.77 o 
   9  -3   5        7.97       12.72      5.86 o 
 -10  -2   5        0.28        0.03      3.18 o 
  -9  -2   5      218.24      222.12      9.16 o 
  -8  -2   5       28.12       21.13      3.55 o 
  -7  -2   5     1712.89     1640.68     22.23 o 
  -6  -2   5       92.57       94.04      4.82 o 
  -5  -2   5        4.55        8.09      2.16 o 
  -4  -2   5      624.84      621.64     10.10 o 
  -3  -2   5     4833.26     4852.25     40.51 o 
  -2  -2   5     4606.78     5278.63     42.75 o 
  -1  -2   5      562.83      595.96      8.44 o 
   0  -2   5      698.77      827.68     10.61 o 
   1  -2   5       96.80       91.65      3.67 o 
   2  -2   5     1985.95     2235.84     23.45 o 
   3  -2   5      401.99      397.77      8.86 o 
   4  -2   5     1104.84     1025.71     16.34 o 
   5  -2   5       45.52       36.76      2.94 o 
   6  -2   5      271.84      275.79      7.65 o 
   7  -2   5       33.07       47.89      6.44 o 
   8  -2   5       19.42       22.58      5.50 o 
 -10  -1   5      213.46      212.74      9.33 o 
  -9  -1   5      635.36      676.54     15.04 o 
  -8  -1   5      446.80      448.34     11.24 o 
  -7  -1   5      618.38      592.58     11.85 o 
  -6  -1   5      609.60      573.00     10.83 o 
  -5  -1   5        9.14       10.10      1.97 o 
  -4  -1   5     6262.12     6208.37     50.36 o 
  -3  -1   5        6.13       33.27      2.21 o 
  -2  -1   5     5339.14     5829.36     45.79 o 
  -1  -1   5      542.00      622.54      8.33 o 
   0  -1   5     2508.32     2553.33     25.21 o 
   1  -1   5      430.84      469.29      8.26 o 
   2  -1   5      120.85      127.89      4.75 o 
   3  -1   5     1361.07     1329.62     13.79 o 
   4  -1   5      115.91      121.85      4.30 o 
   5  -1   5        0.60       -1.21      2.00 o 
   6  -1   5        4.40        4.68      3.45 o 
   7  -1   5       66.90       73.45      7.91 o 
   8  -1   5       42.31       34.91      6.77 o 
 -11   0   5       34.55       32.43      6.47 o 
 -10   0   5      360.43      373.88     11.65 o 
  -9   0   5      269.83      269.22      9.04 o 
  -8   0   5      626.62      645.32     12.93 o 
  -7   0   5      519.96      481.54     12.80 o 
  -6   0   5      865.52      836.75     12.75 o 
  -5   0   5       30.08       21.33      2.18 o 
  -4   0   5     3233.96     3398.16     29.78 o 
  -3   0   5     1643.02     1583.80     15.82 o 
  -2   0   5     3999.86     4113.00     58.38 o 
  -1   0   5     3087.66     3110.12     32.03 o 
   0   0   5      133.58       88.52      3.35 o 
   1   0   5      401.55      511.95      6.86 o 
   2   0   5       31.39       33.24      2.14 o 
   3   0   5     2009.82     1946.90     20.37 o 
   4   0   5       63.66       62.43      4.94 o 
   5   0   5      165.47      154.24      6.93 o 
   6   0   5       46.36       48.89      6.54 o 
   7   0   5       50.19       61.35      7.81 o 
 -11   1   5        9.88        6.11      3.84 o 
 -10   1   5       65.07       64.41      5.31 o 
  -9   1   5       26.59       27.80      3.70 o 
  -8   1   5      106.23      111.30      5.44 o 
  -7   1   5     1780.01     1723.75     20.65 o 
  -6   1   5     3235.18     3269.95     30.60 o 
  -5   1   5     1744.45     1718.73     17.95 o 
  -4   1   5      329.82      340.64      7.66 o 
  -3   1   5      493.82      512.50      6.57 o 
  -2   1   5      374.07      511.83     14.44 o 
  -1   1   5      363.93      561.73      7.80 o 
   0   1   5       10.55       15.06      1.06 o 
   1   1   5     1075.53     1054.54     18.64 o 
   2   1   5       14.65       17.63      3.25 o 
   3   1   5      169.77      184.44      6.59 o 
   4   1   5      697.76      689.57     31.41 o 
   5   1   5       75.60       71.37      5.34 o 
   6   1   5       23.74       14.87      5.27 o 
   7   1   5      269.81      292.88     14.80 o 
 -11   2   5       65.25       54.83      7.22 o 
 -10   2   5       21.75       28.27      4.85 o 
  -9   2   5      595.75      591.60     18.88 o 
  -8   2   5      278.40      293.40      8.57 o 
  -7   2   5     2191.18     2219.75     23.81 o 
  -6   2   5      597.15      557.82      9.02 o 
  -5   2   5       98.28       99.85      7.22 o 
  -4   2   5      284.91      347.71      8.25 o 
  -2   2   5     1422.42     1289.51     16.69 o 
  -1   2   5      326.61      370.59      5.10 o 
   0   2   5     2393.16     2365.43     18.57 o 
   1   2   5      101.60      103.99      3.48 o 
   2   2   5      302.77      302.45      7.85 o 
   3   2   5       36.24       35.75      3.56 o 
   4   2   5       14.81       20.18      3.34 o 
   5   2   5       67.66       62.62      7.86 o 
   6   2   5       50.21       63.08      8.10 o 
 -12   3   5        1.46       -0.10      2.96 o 
 -11   3   5       72.56       86.37      6.02 o 
 -10   3   5      138.66      145.65      6.73 o 
  -9   3   5      557.85      574.60     11.87 o 
  -8   3   5      219.63      231.61      6.92 o 
  -7   3   5     1955.20     1912.27     20.88 o 
  -6   3   5     3385.42     3219.80     28.76 o 
  -5   3   5      895.78      943.39     10.33 o 
  -4   3   5      548.90      515.52     13.44 o 
  -3   3   5       25.34       21.67      3.55 o 
  -2   3   5      242.16      250.05      6.25 o 
  -1   3   5      345.33      370.31      5.76 o 
   0   3   5     2749.64     2637.85     23.83 o 
   1   3   5       36.86       33.35      2.56 o 
   2   3   5      142.28      150.72      9.09 o 
   3   3   5      182.79      183.68      7.06 o 
   4   3   5      442.11      469.71     12.10 o 
   5   3   5       20.91       15.61      5.20 o 
 -12   4   5        1.75       -0.62      4.88 o 
 -11   4   5        0.66        2.93      4.00 o 
 -10   4   5      425.98      442.03     17.63 o 
  -9   4   5      190.41      228.82     12.00 o 
  -8   4   5      119.71      111.61      8.36 o 
  -7   4   5      470.80      432.11     14.15 o 
  -6   4   5      238.20      233.08      9.56 o 
  -5   4   5       19.77       32.21      4.10 o 
  -4   4   5      284.25      282.69     10.08 o 
  -3   4   5      303.00      282.76      6.98 o 
  -2   4   5      112.39      107.85      4.62 o 
  -1   4   5      382.81      353.46      5.85 o 
   0   4   5       10.42        7.02      1.63 o 
   1   4   5      626.95      618.40     11.28 o 
   2   4   5      197.42      198.65      9.69 o 
   3   4   5       63.27       64.56     10.10 o 
   4   4   5      108.00      119.02     14.39 o 
 -12   5   5      372.23      378.76     18.74 o 
 -11   5   5      393.40      451.04     19.00 o 
 -10   5   5      166.92      167.66     11.09 o 
  -9   5   5      163.40      157.09      9.76 o 
  -8   5   5      178.23      178.79      9.76 o 
  -7   5   5     1857.82     1819.07     31.91 o 
  -6   5   5      407.89      382.40     12.39 o 
  -5   5   5     1139.23     1077.39     21.47 o 
  -4   5   5      833.48      858.58     13.47 o 
  -3   5   5      462.86      475.12      9.59 o 
  -2   5   5      191.98      175.52      6.49 o 
  -1   5   5       32.50       44.50      3.60 o 
   0   5   5      176.43      181.41     11.37 o 
   1   5   5       42.51       44.46      4.12 o 
   2   5   5      157.74      161.19     10.25 o 
   3   5   5        9.98        8.62      4.39 o 
 -12   6   5      273.77      309.86     16.66 o 
 -11   6   5      119.74      124.82     10.64 o 
 -10   6   5      121.18      123.98      9.53 o 
  -9   6   5      580.28      610.38     18.77 o 
  -8   6   5       74.94       62.62      6.02 o 
  -7   6   5      135.84      146.65      8.26 o 
  -6   6   5       28.40       26.84      4.36 o 
  -5   6   5      541.45      491.28     10.12 o 
  -4   6   5      121.84       99.02      4.98 o 
  -3   6   5     1173.23     1151.35     24.24 o 
  -2   6   5        1.19        3.38      2.22 o 
  -1   6   5      302.78      283.23     13.44 o 
   0   6   5      235.16      221.83      7.94 o 
   1   6   5      288.54      286.30      9.45 o 
   2   6   5      133.68      118.64      9.76 o 
   3   6   5       16.46       19.36      5.95 o 
 -12   7   5       36.94       40.47      7.55 o 
 -11   7   5        0.79       -5.01      4.10 o 
 -10   7   5       61.59       64.02      7.19 o 
  -9   7   5       23.69       34.87      5.37 o 
  -8   7   5        5.57        9.82      3.84 o 
  -7   7   5        4.06        1.76      2.12 o 
  -6   7   5     1615.96     1612.84     27.96 o 
  -5   7   5       24.71       21.29      3.18 o 
  -4   7   5       34.51       36.84      3.76 o 
  -3   7   5       36.69       29.37      3.53 o 
  -2   7   5      262.10      250.20      8.03 o 
  -1   7   5        6.84        4.23      4.20 o 
   0   7   5      394.36      394.41     16.04 o 
 -12   8   5       87.26       90.92      9.43 o 
 -11   8   5       52.16       51.85      7.25 o 
 -10   8   5      811.87      844.05     22.93 o 
  -9   8   5       34.50       29.57      5.24 o 
  -8   8   5      199.36      212.54      7.42 o 
  -7   8   5      244.94      240.86      8.00 o 
  -6   8   5      307.93      293.29      8.61 o 
  -5   8   5       83.36       67.73      6.86 o 
  -4   8   5        4.11        2.80      3.77 o 
  -3   8   5      704.58      657.19     19.97 o 
  -2   8   5       34.28       53.19      7.32 o 
  -1   8   5       51.70       43.04      7.19 o 
   0   8   5        0.37        4.33      4.65 o 
 -11   9   5        9.73       13.50      5.11 o 
 -10   9   5       83.98       68.87      7.45 o 
  -9   9   5        9.42       10.12      4.10 o 
  -8   9   5       93.72       95.25      8.10 o 
  -7   9   5      114.79      109.92      8.65 o 
  -6   9   5       99.80      110.87      9.27 o 
  -5   9   5      170.35      168.71     10.93 o 
  -4   9   5       89.76       98.37      9.21 o 
  -3   9   5      109.96      106.80      9.66 o 
  -2   9   5      108.90      119.97     10.61 o 
  -1   9   5       59.39       59.24      8.52 o 
 -11  10   5       98.53      104.49      9.37 o 
 -10  10   5       40.97       47.20      6.99 o 
  -9  10   5      240.77      268.64     13.57 o 
  -8  10   5        0.04       -2.99      3.09 o 
  -7  10   5       21.56       19.71      5.95 o 
  -6  10   5        0.63       -3.61      4.72 o 
  -5  10   5       37.56       32.66      7.48 o 
  -4  10   5       10.02        4.68      5.66 o 
  -3  10   5       21.97        7.22      6.38 o 
  -9  11   5      114.73      119.23     10.31 o 
  -8  11   5        2.56        1.40      4.49 o 
  -7  11   5       49.55       58.65      8.91 o 
  -6  11   5      288.31      300.16     16.56 o 
  -5  11   5        7.00       12.23      6.67 o 
   3 -13   6       71.23       69.46      6.70 o 
   4 -13   6       61.31       69.09      5.99 o 
   5 -13   6      117.87      133.87     11.16 o 
   6 -13   6       47.23       62.39      8.78 o 
   0 -12   6        0.11       -2.86      4.29 o 
   1 -12   6       48.79       52.18      7.58 o 
   2 -12   6       37.94       41.41     13.87 o 
   3 -12   6      135.25      138.81      7.40 o 
   4 -12   6        0.17        1.82      2.88 o 
   5 -12   6      184.50      198.57     12.49 o 
   6 -12   6       39.13       34.16      6.96 o 
   7 -12   6      134.80      120.33     10.87 o 
  -2 -11   6        4.85        1.46      5.53 o 
  -1 -11   6       30.19       40.44      7.45 o 
   0 -11   6       88.94       95.38      9.27 o 
   1 -11   6       88.51       98.93      8.82 o 
   2 -11   6      217.96      204.34     11.48 o 
   3 -11   6        2.11        1.05      2.62 o 
   4 -11   6      107.26      110.08      8.05 o 
   5 -11   6       84.97       99.19      9.27 o 
   6 -11   6      103.69       93.23      9.11 o 
   7 -11   6       15.38        7.91      4.68 o 
   8 -11   6       49.04       33.57      6.96 o 
  -3 -10   6       67.25       67.44      9.14 o 
  -2 -10   6       23.03       44.86      7.58 o 
  -1 -10   6       38.05       38.74      6.80 o 
   0 -10   6      557.58      514.12     17.79 o 
   1 -10   6       53.96       53.29      6.67 o 
   2 -10   6      991.02     1015.28     17.72 o 
   3 -10   6        0.66       -0.10      2.31 o 
   4 -10   6      568.26      552.30     12.33 o 
   5 -10   6       70.79       87.57      8.07 o 
   6 -10   6       53.01       61.06      7.25 o 
   7 -10   6      200.59      197.17     11.81 o 
   8 -10   6      691.56      702.02     23.23 o 
   9 -10   6       37.30       30.58      7.29 o 
  -4  -9   6        1.19       -5.95      4.55 o 
  -3  -9   6        0.36       -3.19      3.48 o 
  -2  -9   6        1.35        4.16      4.07 o 
  -1  -9   6       34.99       34.16      5.89 o 
   0  -9   6      238.85      233.02     11.48 o 
   1  -9   6       27.88       22.80      4.78 o 
   2  -9   6      226.82      222.76      7.77 o 
   3  -9   6       11.22       12.36      2.75 o 
   4  -9   6      109.48      122.25      8.59 o 
   5  -9   6       29.07       37.44      5.63 o 
   6  -9   6      212.48      185.72     10.93 o 
   7  -9   6      542.70      486.63     17.89 o 
   8  -9   6       95.73       91.12      9.27 o 
   9  -9   6        9.05        8.26      4.85 o 
  -5  -8   6       78.11       71.47      8.78 o 
  -4  -8   6       39.68       52.21      7.58 o 
  -3  -8   6      753.91      757.87     21.89 o 
  -2  -8   6       47.98       38.42      5.92 o 
  -1  -8   6      425.58      417.24     14.90 o 
   0  -8   6        0.25       -2.05      2.31 o 
   1  -8   6     1403.12     1373.39     27.39 o 
   2  -8   6       21.90       21.73      2.96 o 
   3  -8   6      599.21      608.71     21.99 o 
   4  -8   6      601.61      589.46     17.31 o 
   5  -8   6       40.40       48.31      5.95 o 
   6  -8   6        7.11       13.04      4.36 o 
   7  -8   6       41.07       28.17      5.66 o 
   8  -8   6       32.52       29.08      6.18 o 
   9  -8   6        0.87        4.72      4.75 o 
  -6  -7   6        0.43       -0.39      3.71 o 
  -5  -7   6       13.33        6.12      4.23 o 
  -4  -7   6       56.90       70.10      7.71 o 
  -3  -7   6      612.79      652.05     19.19 o 
  -2  -7   6      319.94      298.67     12.46 o 
  -1  -7   6      263.58      252.25     10.93 o 
   0  -7   6      387.92      372.81     12.78 o 
   1  -7   6      938.81      912.85     20.43 o 
   2  -7   6      731.47      860.61     19.75 o 
   3  -7   6      521.00      506.67     15.00 o 
   4  -7   6      898.66      808.76     13.56 o 
   5  -7   6     1228.08     1175.18     17.85 o 
   6  -7   6      412.72      424.11     15.48 o 
   7  -7   6       14.68       18.41      4.85 o 
   8  -7   6      208.56      189.72     11.91 o 
   9  -7   6        2.07        1.66      4.29 o 
  -7  -6   6        4.68       -0.81      4.16 o 
  -6  -6   6       53.19       68.15      8.07 o 
  -5  -6   6      131.40      156.93     10.02 o 
  -4  -6   6     1016.64     1041.35     24.59 o 
  -3  -6   6       11.17        9.34      3.81 o 
  -2  -6   6      470.99      451.69     14.22 o 
  -1  -6   6        9.51        5.81      1.89 o 
   0  -6   6        1.92        1.71      1.53 o 
   1  -6   6      416.52      387.63      7.87 o 
   2  -6   6     1602.34     1622.89     23.39 o 
   3  -6   6        0.71        4.86      2.60 o 
   4  -6   6      512.89      500.07     10.49 o 
   5  -6   6      160.88      178.23      6.87 o 
   6  -6   6       83.19       65.09      6.80 o 
   7  -6   6        6.46        4.75      3.77 o 
   8  -6   6      530.33      518.25     19.42 o 
   9  -6   6        5.19        2.61      3.00 o 
  -8  -5   6       13.90       13.14      5.73 o 
  -7  -5   6       10.15       12.40      3.52 o 
  -6  -5   6      333.36      353.13     14.23 o 
  -5  -5   6       33.39       30.71      5.29 o 
  -4  -5   6      538.81      512.76     10.66 o 
  -3  -5   6       57.64       60.37      3.84 o 
  -2  -5   6     1762.95     1694.94     19.34 o 
  -1  -5   6        9.08        8.50      2.02 o 
   0  -5   6      231.07      222.85      5.81 o 
   1  -5   6     3431.88     3338.68     31.13 o 
   2  -5   6      301.04      290.05      7.69 o 
   3  -5   6      749.55      842.52     13.45 o 
   5  -5   6      304.35      265.33      8.47 o 
   6  -5   6       64.37       60.69      4.90 o 
   7  -5   6      239.73      265.06     13.21 o 
   8  -5   6        0.03        0.01      2.86 o 
   9  -5   6       12.11       20.70      4.24 o 
  -9  -4   6       39.13       44.07      5.53 o 
  -8  -4   6        0.93        0.05      3.02 o 
  -7  -4   6       10.24        8.10      3.11 o 
  -6  -4   6      397.19      406.21     11.03 o 
  -5  -4   6       75.45       72.91      4.53 o 
  -4  -4   6      134.02      135.02      6.80 o 
  -3  -4   6     1088.55     1055.51     14.42 o 
  -2  -4   6      349.96      373.59      7.72 o 
  -1  -4   6     1785.12     1841.54     19.62 o 
   0  -4   6      603.15      619.60      9.82 o 
   1  -4   6     4715.40     4457.22     38.99 o 
   2  -4   6     1057.49      982.30     15.03 o 
   3  -4   6     1137.17     1129.81     16.26 o 
   4  -4   6      239.38      244.98      7.74 o 
   5  -4   6      252.30      264.03     17.47 o 
   6  -4   6       32.91       28.53      3.94 o 
   7  -4   6      183.00      203.60     10.41 o 
   8  -4   6      163.83      158.92     10.74 o 
  -9  -3   6      208.50      223.35     17.18 o 
  -8  -3   6      172.92      163.50      7.60 o 
  -7  -3   6      530.11      538.90     19.76 o 
  -6  -3   6      167.17      151.79      6.42 o 
  -5  -3   6       14.59       15.20      2.54 o 
  -4  -3   6       43.41       47.32      3.68 o 
  -3  -3   6     1290.23     1319.59     16.15 o 
  -2  -3   6      176.90      229.96      5.81 o 
  -1  -3   6     1277.73     1412.17     18.66 o 
   0  -3   6      432.06      385.42     19.83 o 
   1  -3   6      213.20      222.57     14.80 o 
   2  -3   6      154.13      170.29      5.60 o 
   3  -3   6      269.11      214.20      6.73 o 
   4  -3   6      523.42      521.41     28.32 o 
   5  -3   6      505.09      519.70     25.59 o 
   6  -3   6       48.47       52.85      3.75 o 
   7  -3   6       10.21        6.72      3.16 o 
   8  -3   6       23.91       28.79      6.41 o 
 -10  -2   6       30.25       23.96      4.59 o 
  -9  -2   6      441.96      465.56     12.89 o 
  -8  -2   6        4.52        3.50      2.58 o 
  -7  -2   6        7.46        7.51      2.73 o 
  -6  -2   6      174.80      194.20     11.43 o 
  -5  -2   6      872.66      802.07     12.73 o 
  -4  -2   6     1751.57     1705.41     19.28 o 
  -3  -2   6      235.27      237.09      5.84 o 
  -2  -2   6     4288.08     4767.59     44.76 o 
  -1  -2   6       64.54       67.02      3.15 o 
   0  -2   6      667.60      670.15     10.04 o 
   1  -2   6       82.63       44.43      5.19 o 
   2  -2   6     1228.69     1170.61     16.92 o 
   3  -2   6      858.32      785.85     13.64 o 
   4  -2   6      412.42      430.89     13.96 o 
   5  -2   6        7.24        7.83      2.18 o 
   6  -2   6       20.54       31.10      3.39 o 
   7  -2   6       44.58       34.39      6.21 o 
   8  -2   6       26.33       42.94      7.45 o 
 -10  -1   6        0.88        8.56      3.42 o 
  -9  -1   6      184.39      196.58      8.25 o 
  -8  -1   6      395.31      365.37     16.43 o 
  -7  -1   6       15.63       19.81      3.59 o 
  -6  -1   6      353.98      345.97      8.27 o 
  -5  -1   6      375.35      369.41     21.19 o 
  -4  -1   6     2944.20     2983.16     27.94 o 
  -3  -1   6       49.04       87.72      3.50 o 
  -2  -1   6    14805.09    15051.50    110.22 o 
  -1  -1   6        1.58       -1.21      1.37 o 
   0  -1   6        2.38        9.06      1.64 o 
   1  -1   6      804.09      709.82      7.57 o 
   2  -1   6     1637.96     1577.25     19.73 o 
   3  -1   6      543.39      583.69      9.76 o 
   4  -1   6      744.20      730.37     13.88 o 
   5  -1   6      572.04      534.44     14.61 o 
   6  -1   6        2.85        1.20      2.63 o 
   7  -1   6       38.89       35.30      6.41 o 
 -11   0   6        2.73        4.15      3.33 o 
 -10   0   6       44.52       52.00      5.20 o 
  -9   0   6      378.58      403.53     11.00 o 
  -8   0   6       92.26       99.38      5.41 o 
  -7   0   6        0.88        0.96      1.81 o 
  -6   0   6      306.39      320.21      7.62 o 
  -5   0   6      378.14      406.55      7.83 o 
  -4   0   6        3.34        3.29      1.51 o 
  -3   0   6     1022.85      874.02     10.53 o 
  -2   0   6       32.75       35.12      2.16 o 
  -1   0   6      436.49      401.22      6.92 o 
   0   0   6      266.55      240.45      5.79 o 
   1   0   6     1971.42     2128.92     13.34 o 
   2   0   6      651.25      645.19      8.90 o 
   3   0   6       24.46       30.62      2.63 o 
   4   0   6        0.67       -0.43      1.96 o 
   5   0   6       10.99        8.86      2.88 o 
   6   0   6      142.04      141.78      8.49 o 
   7   0   6      125.62      143.10     11.16 o 
 -11   1   6        2.90       -1.55      2.94 o 
 -10   1   6       33.67       32.79      4.33 o 
  -9   1   6      542.81      543.50     12.12 o 
  -8   1   6      351.21      352.67      8.99 o 
  -7   1   6     2200.24     2141.16     30.40 o 
  -6   1   6       34.95       42.53      2.93 o 
  -5   1   6     2380.20     2299.07     43.93 o 
  -4   1   6       18.31       12.42      1.42 o 
  -3   1   6     3064.94     2995.45     25.50 o 
  -2   1   6     2386.80     2256.72     20.63 o 
  -1   1   6     4622.16     4662.20     29.86 o 
   0   1   6     1376.91     1395.44     11.23 o 
   1   1   6       14.76       14.92      3.29 o 
   2   1   6       17.35       12.66      2.45 o 
   3   1   6       91.33       85.22      4.96 o 
   4   1   6      151.66      156.30     19.78 o 
   5   1   6       17.45       11.71      3.32 o 
   6   1   6       65.23       57.71      7.55 o 
 -11   2   6        4.79        1.91      2.81 o 
 -10   2   6       28.03       36.70      8.07 o 
  -9   2   6       31.63       29.68      3.41 o 
  -8   2   6      160.98      164.20      5.99 o 
  -7   2   6     1342.83     1382.72     26.56 o 
  -6   2   6       97.35       90.95      3.66 o 
  -5   2   6     2349.35     2233.04     20.86 o 
  -4   2   6       93.89       77.98      5.79 o 
  -3   2   6        1.36        0.72      2.31 o 
  -2   2   6     1370.62     1309.79     13.31 o 
  -1   2   6     3008.71     3020.51     22.23 o 
   0   2   6     1765.71     1665.47     14.94 o 
   1   2   6       19.43       18.49      2.50 o 
   2   2   6      711.86      734.18     13.21 o 
   3   2   6       43.43       39.90      3.99 o 
   4   2   6      321.88      347.67     10.50 o 
   5   2   6        5.87        4.76      3.04 o 
 -12   3   6      155.15      158.72     13.63 o 
 -11   3   6       17.91        9.76      5.30 o 
 -10   3   6       59.57       57.45      7.55 o 
  -9   3   6       61.15       55.07      7.03 o 
  -8   3   6     1686.38     1686.11     33.44 o 
  -7   3   6      333.13      321.18     12.52 o 
  -6   3   6      667.46      648.64     17.08 o 
  -5   3   6        0.43       10.28      3.16 o 
  -4   3   6       20.49       28.27      4.23 o 
  -3   3   6        3.37       11.32      3.71 o 
  -2   3   6     2635.94     2597.25     26.45 o 
  -1   3   6       50.85       68.87      7.16 o 
   0   3   6       32.30       26.86      2.23 o 
   1   3   6      344.18      347.84      8.47 o 
   2   3   6       20.04       22.30      3.10 o 
   3   3   6       77.50       78.33      5.21 o 
   4   3   6       56.69       60.38     13.31 o 
   5   3   6      203.51      219.62     12.56 o 
 -12   4   6      313.36      353.03     18.58 o 
 -11   4   6       14.94       22.12      6.25 o 
 -10   4   6       74.23       58.98      7.55 o 
  -9   4   6       19.77       21.44      5.27 o 
  -8   4   6     1315.82     1303.61     28.04 o 
  -7   4   6       40.58       33.47      4.88 o 
  -6   4   6     1234.84     1193.53     24.40 o 
  -5   4   6     2382.42     2305.73     36.56 o 
  -4   4   6      405.50      411.39     13.34 o 
  -3   4   6     1121.01     1023.77     14.82 o 
  -2   4   6      264.58      276.29      7.35 o 
  -1   4   6      390.99      391.35      9.13 o 
   0   4   6      144.41      150.10      6.32 o 
   1   4   6      461.41      413.31     15.55 o 
   2   4   6      152.26      140.73      9.92 o 
   3   4   6       87.46       92.78      9.24 o 
   4   4   6       54.95       55.27      8.46 o 
 -12   5   6       27.04       31.59      7.48 o 
 -11   5   6        1.71        2.77      4.72 o 
 -10   5   6       73.81       76.87      8.26 o 
  -9   5   6      168.90      170.43     10.38 o 
  -8   5   6      129.86      124.63      8.49 o 
  -7   5   6       67.70       65.58      6.12 o 
  -6   5   6      169.13      170.79      9.27 o 
  -5   5   6     1237.37     1248.93     25.02 o 
  -4   5   6     1624.94     1578.63     32.51 o 
  -3   5   6      815.59      776.62     13.12 o 
  -2   5   6       28.79       31.45      3.29 o 
  -1   5   6      101.40       88.26      6.47 o 
   0   5   6        1.34       -0.47      2.94 o 
   1   5   6      491.20      476.81     17.40 o 
   2   5   6        1.69        1.11      3.71 o 
   3   5   6      236.58      247.76     14.67 o 
 -12   6   6       12.37       15.94      5.82 o 
 -11   6   6      248.39      250.98     13.99 o 
 -10   6   6       96.30       87.41      8.33 o 
  -9   6   6        6.48        7.91      3.68 o 
  -8   6   6       86.91       78.66      7.06 o 
  -7   6   6      731.04      710.22     18.87 o 
  -6   6   6      426.13      440.40     14.51 o 
  -5   6   6      556.76      535.04     11.17 o 
  -4   6   6        2.67        4.99      3.27 o 
  -3   6   6      669.99      624.73     12.31 o 
  -2   6   6        3.50        8.26      2.68 o 
  -1   6   6      366.42      366.21      9.95 o 
   0   6   6      137.03      130.94      6.68 o 
   1   6   6        1.07       -4.29      2.99 o 
   2   6   6       52.03       45.38      7.35 o 
 -12   7   6       72.64       79.38      9.40 o 
 -11   7   6      307.32      341.58     15.88 o 
 -10   7   6       44.73       54.03      6.93 o 
  -9   7   6       25.14       27.98      5.37 o 
  -8   7   6      701.23      664.67     18.84 o 
  -7   7   6       54.98       54.18      4.32 o 
  -6   7   6      246.23      245.21      7.91 o 
  -5   7   6        7.98        5.20      2.78 o 
  -4   7   6      342.45      342.18      9.43 o 
  -3   7   6      232.65      208.25      7.84 o 
  -2   7   6      440.27      406.73     10.65 o 
  -1   7   6       58.96       52.89      5.73 o 
 -12   8   6      179.93      212.88     13.40 o 
 -11   8   6        0.17       -2.50      3.61 o 
 -10   8   6        2.34        3.03      4.07 o 
  -9   8   6       26.78       24.21      3.61 o 
  -8   8   6      388.02      413.98     11.29 o 
  -7   8   6       25.39       22.40      4.31 o 
  -6   8   6      568.20      595.19     12.84 o 
  -5   8   6      372.47      385.26     15.09 o 
  -4   8   6       31.61       28.59      5.76 o 
  -3   8   6       20.43       20.46      5.47 o 
  -2   8   6      152.59      147.76     11.19 o 
  -1   8   6      139.78      159.01     11.71 o 
 -11   9   6      125.91      143.92     10.64 o 
 -10   9   6       33.43       42.39      6.83 o 
  -9   9   6      258.82      276.29     13.27 o 
  -8   9   6       10.37       14.44      4.52 o 
  -7   9   6       32.58       30.71      6.25 o 
  -6   9   6       87.73       95.51      9.11 o 
  -5   9   6       39.94       46.26      7.22 o 
  -4   9   6       55.82       50.52      7.77 o 
  -3   9   6       70.73       66.36      8.85 o 
  -2   9   6       33.96       33.80      7.29 o 
 -10  10   6        1.34       -4.65      3.77 o 
  -9  10   6       47.57       43.88      6.96 o 
  -8  10   6        0.55        2.44      4.59 o 
  -7  10   6      126.35      145.87     11.68 o 
  -6  10   6      477.25      507.09     19.71 o 
  -5  10   6      157.61      173.06     12.46 o 
  -4  10   6       88.84       96.36     10.34 o 
   3 -13   7        7.60        9.40      5.17 o 
   4 -13   7        5.43       11.48      5.86 o 
   0 -12   7        0.35       -5.30      4.29 o 
   1 -12   7       41.94       46.26      7.35 o 
   2 -12   7       20.93       26.55      6.34 o 
   3 -12   7       87.32      110.31      9.89 o 
   4 -12   7        0.27        4.00      4.36 o 
   5 -12   7      110.57      114.05     10.34 o 
   6 -12   7       39.35       37.38      7.16 o 
   7 -12   7        8.04        4.13      4.85 o 
  -2 -11   7       21.37       22.32      6.67 o 
  -1 -11   7        8.84       12.36      5.43 o 
   0 -11   7       10.45        2.57      4.26 o 
   1 -11   7       81.82       88.48      8.82 o 
   2 -11   7       58.04       72.25      8.26 o 
   3 -11   7      215.49      201.11     12.33 o 
   4 -11   7       57.73       56.31      7.51 o 
   5 -11   7        0.66       -0.52      3.90 o 
   6 -11   7      216.92      203.12     12.69 o 
   7 -11   7       91.13       88.09      9.47 o 
  -3 -10   7        2.46        0.10      4.75 o 
  -2 -10   7        1.71       -0.81      4.10 o 
  -1 -10   7       19.39       16.33      5.30 o 
   0 -10   7      226.94      230.12     12.26 o 
   1 -10   7        2.24        5.56      3.87 o 
   2 -10   7      136.10      114.54      8.85 o 
   3 -10   7        0.09        5.43      4.10 o 
   4 -10   7        0.88       -0.98      3.09 o 
   5 -10   7        7.28        8.52      4.59 o 
   6 -10   7      632.20      628.86     21.02 o 
   7 -10   7       12.19        8.59      4.75 o 
   8 -10   7        0.25       -0.59      3.84 o 
  -4  -9   7      112.02      125.96     10.93 o 
  -3  -9   7        2.98        8.62      4.91 o 
  -2  -9   7       36.33       31.03      5.89 o 
  -1  -9   7       43.31       44.57      6.18 o 
   0  -9   7       75.69       91.44      7.84 o 
   1  -9   7      106.95      112.43      8.13 o 
   2  -9   7      163.90      177.00     10.15 o 
   3  -9   7      197.19      190.14     10.64 o 
   4  -9   7       17.83       16.49      4.81 o 
   5  -9   7      429.45      422.74     16.20 o 
   6  -9   7       26.07       16.95      4.91 o 
   7  -9   7      178.08      191.35     11.94 o 
   8  -9   7       56.74       47.72      7.68 o 
  -5  -8   7       55.78       52.93      7.87 o 
  -4  -8   7       39.43       36.63      6.60 o 
  -3  -8   7       17.59       20.33      5.27 o 
  -2  -8   7        9.63        9.43      4.36 o 
  -1  -8   7      232.16      251.95     11.74 o 
   0  -8   7       35.50       40.37      5.37 o 
   1  -8   7      663.01      637.54     18.05 o 
   2  -8   7        4.79       -0.16      2.70 o 
   3  -8   7      348.41      333.21     13.11 o 
   4  -8   7      318.82      333.35     13.60 o 
   5  -8   7      905.91      868.58     22.84 o 
   6  -8   7      148.03      162.26     10.31 o 
   7  -8   7      215.85      185.43     11.61 o 
   8  -8   7      191.22      168.38     11.87 o 
  -6  -7   7        1.19        1.40      4.33 o 
  -5  -7   7       18.89       14.80      5.37 o 
  -4  -7   7       35.96       28.43      5.82 o 
  -3  -7   7       14.51       12.91      4.39 o 
  -2  -7   7        0.79        1.46      3.25 o 
  -1  -7   7       10.38        5.63      3.22 o 
   0  -7   7      103.93      104.94      7.12 o 
   1  -7   7       27.78       27.78      4.29 o 
   2  -7   7      560.83      564.32     16.14 o 
   3  -7   7      662.35      641.25     11.86 o 
   4  -7   7       38.25       35.19      3.49 o 
   5  -7   7      235.85      215.02      7.91 o 
   6  -7   7       56.58       54.65      6.67 o 
   7  -7   7       78.14       66.49      7.81 o 
   8  -7   7      121.43       92.68      9.34 o 
  -7  -6   7       24.57       37.25      7.03 o 
  -6  -6   7      151.85      163.05     10.77 o 
  -5  -6   7       14.30       12.82      4.65 o 
  -4  -6   7      413.58      456.54     15.84 o 
  -3  -6   7       60.50       66.59      6.60 o 
  -2  -6   7      205.92      207.29      9.76 o 
  -1  -6   7        3.05        1.65      1.75 o 
   0  -6   7      676.09      697.49     11.40 o 
   1  -6   7      409.13      404.39      8.66 o 
   2  -6   7     1957.65     1945.07     42.50 o 
   3  -6   7        4.68        4.49      2.02 o 
   4  -6   7      448.06      435.58     11.37 o 
   5  -6   7      189.85      179.22      7.28 o 
   6  -6   7      493.28      468.08     26.56 o 
   7  -6   7       67.74       74.33      8.07 o 
   8  -6   7       15.36       16.09      5.43 o 
  -8  -5   7        1.41        0.59      4.16 o 
  -7  -5   7       47.69       51.70      5.01 o 
  -6  -5   7       29.45       21.25      3.55 o 
  -5  -5   7       23.20       18.01      3.28 o 
  -4  -5   7      419.90      418.87      9.65 o 
  -3  -5   7        0.36       -1.22      1.64 o 
  -2  -5   7        2.10        1.22      2.72 o 
  -1  -5   7       29.16       35.13      4.10 o 
   0  -5   7      739.94      688.83     11.25 o 
   1  -5   7       26.41       33.50      4.59 o 
   2  -5   7     1027.81     1041.59     15.28 o 
   3  -5   7     1545.15     1510.32     35.56 o 
   4  -5   7       16.48       12.20      2.60 o 
   5  -5   7       97.18      104.34     10.17 o 
   6  -5   7      131.05      139.27      7.32 o 
   7  -5   7      316.58      304.33     14.80 o 
   8  -5   7       15.64       18.27      3.94 o 
  -9  -4   7       42.04       55.14      5.78 o 
  -8  -4   7       58.03       63.19      7.48 o 
  -7  -4   7      109.87      112.96      6.25 o 
  -6  -4   7      227.19      208.82      7.73 o 
  -5  -4   7       75.60       66.35      4.39 o 
  -4  -4   7        9.57       11.81      2.36 o 
  -3  -4   7        5.78       12.62      2.46 o 
  -2  -4   7       16.74       22.09      2.50 o 
  -1  -4   7      969.39      978.98     16.04 o 
   0  -4   7       73.55       97.45      4.21 o 
   1  -4   7      148.39      162.82      9.35 o 
   2  -4   7      228.59      277.67     12.30 o 
   3  -4   7      527.69      511.63     10.93 o 
   4  -4   7       25.31       21.93      4.64 o 
   5  -4   7      375.70      407.77     22.04 o 
   6  -4   7      194.59      193.20     19.50 o 
   7  -4   7      118.17      121.30     10.80 o 
   8  -4   7        7.31       10.92      3.74 o 
  -9  -3   7      148.74      144.16      7.97 o 
  -8  -3   7        4.44        0.74      5.82 o 
  -7  -3   7       21.82       25.64      3.70 o 
  -6  -3   7       11.41       10.65      2.75 o 
  -5  -3   7      259.42      255.24      7.37 o 
  -4  -3   7      323.36      293.42      7.48 o 
  -3  -3   7     1116.93     1110.11     14.89 o 
  -2  -3   7     1418.47     1414.36     16.92 o 
  -1  -3   7      358.62      330.19      7.09 o 
   0  -3   7        1.14        3.89      1.62 o 
   1  -3   7      529.11      549.99     12.70 o 
   2  -3   7     1784.46     1731.77     21.29 o 
   3  -3   7      231.83      223.02      9.34 o 
   4  -3   7      558.02      549.15     14.85 o 
   5  -3   7      149.19      168.43      5.03 o 
   6  -3   7      112.80      131.36      5.51 o 
   7  -3   7       51.31       54.70      5.08 o 
 -10  -2   7        1.75       -0.31      3.25 o 
  -9  -2   7       41.62       35.97      5.32 o 
  -8  -2   7      203.30      187.83      7.73 o 
  -7  -2   7       40.35       50.28      4.16 o 
  -6  -2   7       75.42       64.15      4.22 o 
  -5  -2   7        1.00        3.19      1.75 o 
  -4  -2   7      270.38      244.96     10.44 o 
  -3  -2   7     1208.88     1154.26     14.64 o 
  -2  -2   7      357.66      324.44      6.77 o 
  -1  -2   7       24.56       14.48      1.87 o 
   0  -2   7      653.75      645.25     10.55 o 
   1  -2   7      106.89       95.19      4.46 o 
   2  -2   7     1923.66     1964.32     40.99 o 
   3  -2   7      141.36      104.82      7.56 o 
   4  -2   7     1364.59     1285.25     16.31 o 
   5  -2   7      259.26      246.56      6.88 o 
   6  -2   7      321.60      323.36      8.52 o 
   7  -2   7       78.41      100.39      9.40 o 
 -10  -1   7      203.06      228.12      9.38 o 
  -9  -1   7      208.58      214.33     11.84 o 
  -8  -1   7        7.98        4.97      2.54 o 
  -7  -1   7        1.37        6.31      2.34 o 
  -6  -1   7       30.34       29.87      8.57 o 
  -5  -1   7      268.56      249.54      6.57 o 
  -4  -1   7      443.01      424.75      8.08 o 
  -3  -1   7      387.22      340.16      6.75 o 
  -2  -1   7        6.94        5.42      1.81 o 
  -1  -1   7      284.96      337.06      7.71 o 
   0  -1   7     1236.32     1227.49     17.60 o 
   1  -1   7       26.00       44.07      3.22 o 
   2  -1   7      439.13      449.37     10.00 o 
   3  -1   7      854.24      888.73     11.83 o 
   4  -1   7        0.86       -0.51      1.78 o 
   5  -1   7       29.93       25.79      4.05 o 
   6  -1   7       40.95       40.82      7.64 o 
 -11   0   7        8.80       12.41      3.90 o 
 -10   0   7       49.03       50.29      7.81 o 
  -9   0   7       27.85       34.55      4.13 o 
  -8   0   7      279.28      283.92      8.50 o 
  -7   0   7     1034.71     1015.21     15.41 o 
  -6   0   7       14.14       13.74      2.23 o 
  -5   0   7      639.52      644.73     23.57 o 
  -4   0   7      202.66      210.22      5.14 o 
  -3   0   7     1760.97     1694.73     21.21 o 
  -2   0   7       86.94      109.48      3.77 o 
  -1   0   7     3256.16     3252.88     29.90 o 
   0   0   7      121.62      125.80      3.37 o 
   1   0   7       67.63       87.39      3.26 o 
   2   0   7      947.58      915.80     11.41 o 
   3   0   7     1237.11     1253.12     20.15 o 
   4   0   7        1.52       -0.18      1.92 o 
   5   0   7       83.90       79.02      5.94 o 
   6   0   7      534.89      527.74     16.69 o 
 -11   1   7       60.92       55.07      8.75 o 
 -10   1   7        1.33       -1.97      2.32 o 
  -9   1   7        6.60        4.26      2.53 o 
  -8   1   7       11.90       23.14      3.09 o 
  -7   1   7      311.54      299.14      7.60 o 
  -6   1   7      324.43      292.79      6.82 o 
  -5   1   7      287.04      270.02      5.80 o 
  -4   1   7       87.25       81.50      5.87 o 
  -3   1   7      629.66      613.39      7.95 o 
  -2   1   7       74.50       65.14      2.85 o 
  -1   1   7     3019.58     3253.37     22.70 o 
   0   1   7      221.07      240.49      3.98 o 
   1   1   7     1964.20     2005.11     23.26 o 
   2   1   7      449.45      489.59     10.87 o 
   3   1   7      377.89      384.43     16.54 o 
   4   1   7      149.84      164.65      8.34 o 
   5   1   7        0.13        1.82      3.01 o 
 -11   2   7        8.80        5.27      5.24 o 
 -10   2   7        4.59        1.20      4.00 o 
  -9   2   7       35.62       36.73      6.31 o 
  -8   2   7     1298.47     1302.93     29.28 o 
  -7   2   7        3.63        3.77      3.03 o 
  -6   2   7       63.90       64.38      6.02 o 
  -5   2   7      864.83      876.35     20.62 o 
  -4   2   7       21.01       24.76      4.52 o 
  -3   2   7      771.53      735.75     18.61 o 
  -2   2   7     2494.37     2631.63     41.77 o 
  -1   2   7       77.84       68.30      5.19 o 
   0   2   7      387.38      345.61     13.73 o 
   1   2   7        0.75       -0.33      2.99 o 
   2   2   7      175.63      185.30      6.80 o 
   3   2   7       19.20       16.87      3.32 o 
   4   2   7      471.33      497.11     13.03 o 
 -12   3   7       44.52       45.12      8.59 o 
 -11   3   7       17.24       18.67      5.95 o 
 -10   3   7      303.65      333.96     15.88 o 
  -9   3   7        8.48       -0.16      3.03 o 
  -8   3   7      780.82      818.97     22.06 o 
  -7   3   7      118.53      152.28      9.34 o 
  -6   3   7     1378.46     1308.27     26.74 o 
  -5   3   7      552.21      558.82     16.30 o 
  -4   3   7     3428.74     3229.51     47.69 o 
  -3   3   7      326.34      327.36     12.98 o 
  -2   3   7      664.37      731.92     12.33 o 
  -1   3   7      789.51      812.01     13.27 o 
   0   3   7      707.15      675.28     19.62 o 
   1   3   7      371.25      334.94     14.31 o 
   2   3   7       97.64      102.38      9.14 o 
   3   3   7      888.19      869.72     26.48 o 
   4   3   7       22.80       33.60      7.25 o 
 -12   4   7       17.41        5.60      5.89 o 
 -11   4   7        3.61       10.47      5.50 o 
 -10   4   7       29.69       33.86      6.34 o 
  -9   4   7       17.12       17.14      4.88 o 
  -8   4   7       12.12       20.56      4.81 o 
  -7   4   7      428.19      404.65     14.41 o 
  -6   4   7      215.10      220.10     10.61 o 
  -5   4   7       28.34       25.31      4.94 o 
  -4   4   7     1622.37     1683.15     31.26 o 
  -3   4   7      369.08      349.13      8.66 o 
  -2   4   7      231.78      247.10     10.21 o 
  -1   4   7      800.59      777.49     13.77 o 
   0   4   7       84.52       78.82      7.55 o 
   1   4   7      317.29      298.47     13.96 o 
   2   4   7       17.75       20.69      5.47 o 
   3   4   7      371.14      414.54     18.58 o 
 -12   5   7        2.15        1.69      4.42 o 
 -11   5   7      566.31      609.79     22.15 o 
 -10   5   7      122.95      129.15     10.08 o 
  -9   5   7       15.75       15.22      4.72 o 
  -8   5   7      112.67      132.99      8.85 o 
  -7   5   7      960.03      953.91     23.16 o 
  -6   5   7      131.78      120.30      8.72 o 
  -5   5   7      408.85      457.61     15.45 o 
  -4   5   7      899.76      858.70     14.48 o 
  -3   5   7       78.81       76.74      4.87 o 
  -2   5   7        3.21        2.03      2.36 o 
  -1   5   7      304.20      302.15      8.99 o 
   0   5   7      164.74      148.02     10.05 o 
   1   5   7      194.72      183.08     11.74 o 
   2   5   7      136.80      127.78     10.57 o 
 -12   6   7        0.04       -0.59      4.59 o 
 -11   6   7      163.22      195.58     12.39 o 
 -10   6   7       35.65       50.72      7.16 o 
  -9   6   7      329.25      310.28     13.86 o 
  -8   6   7      411.55      422.28     15.48 o 
  -7   6   7      590.76      596.36     18.12 o 
  -6   6   7      436.95      445.09     15.45 o 
  -5   6   7      280.11      281.98      8.57 o 
  -4   6   7      690.46      667.91     13.20 o 
  -3   6   7      360.88      358.15      9.70 o 
  -2   6   7      520.70      528.19     12.25 o 
  -1   6   7        2.18        3.47      2.67 o 
   0   6   7      598.45      563.27     19.71 o 
   1   6   7        2.86       -3.32      3.19 o 
 -12   7   7       39.45       41.22      7.64 o 
 -11   7   7       25.69       23.26      6.18 o 
 -10   7   7       34.37       31.56      5.99 o 
  -9   7   7       11.22       14.51      4.94 o 
  -8   7   7       25.53       33.80      5.82 o 
  -7   7   7      518.94      521.76     12.11 o 
  -6   7   7      933.18      948.95     16.37 o 
  -5   7   7        1.25        0.97      2.55 o 
  -4   7   7       27.34       27.26      3.80 o 
  -3   7   7       53.44       59.04      8.17 o 
  -2   7   7      443.38      461.93     12.06 o 
 -11   8   7       92.96       90.53      9.17 o 
 -10   8   7      292.78      318.48     14.80 o 
  -9   8   7        4.79        4.06      2.86 o 
  -8   8   7       14.06       10.07      3.52 o 
  -7   8   7      208.16      210.70      8.12 o 
  -6   8   7        1.42        0.20      4.33 o 
  -5   8   7       16.30       24.79      5.82 o 
  -4   8   7      232.19      235.91     13.01 o 
  -3   8   7      337.59      329.34     15.45 o 
  -2   8   7       47.48       42.29      7.38 o 
 -10   9   7       78.85       96.19      9.01 o 
  -9   9   7       10.67       15.09      4.85 o 
  -8   9   7       26.93       24.01      5.95 o 
  -7   9   7      694.73      729.77     22.15 o 
  -6   9   7        5.43        1.17      4.98 o 
  -5   9   7      477.20      517.21     19.68 o 
  -4   9   7       30.52       45.51      7.84 o 
  -3   9   7      125.62      111.52     10.77 o 
  -9  10   7       97.44       99.48      9.69 o 
  -8  10   7       24.97       24.27      6.73 o 
  -7  10   7       55.96       54.46      8.33 o 
  -6  10   7       46.64       31.16      7.68 o 
   1 -12   8       42.00       47.24      7.64 o 
   2 -12   8       19.40       22.28      6.18 o 
   3 -12   8       96.48      108.75     10.28 o 
   4 -12   8       44.65       44.50      7.94 o 
   5 -12   8       27.08       26.19      6.54 o 
  -1 -11   8        5.78       13.60      5.89 o 
   0 -11   8      194.97      199.74     12.26 o 
   1 -11   8        8.53        2.90      4.39 o 
   2 -11   8       65.85       56.18      7.58 o 
   3 -11   8      128.24      144.76     11.06 o 
   4 -11   8        0.82        4.16      4.52 o 
   5 -11   8        2.14        3.94      4.16 o 
   6 -11   8       51.66       32.66      6.86 o 
   7 -11   8       19.68        6.96      5.34 o 
  -3 -10   8       37.51       33.21      7.32 o 
  -2 -10   8       27.79       28.43      6.57 o 
  -1 -10   8       14.31       24.24      5.82 o 
   0 -10   8      341.75      339.69     14.77 o 
   1 -10   8       45.37       44.50      6.41 o 
   2 -10   8      187.40      182.86     10.96 o 
   3 -10   8      252.63      266.69     13.31 o 
   4 -10   8      236.33      221.21     12.39 o 
   5 -10   8      212.23      239.07     13.27 o 
   6 -10   8       11.24        8.82      4.81 o 
   7 -10   8      444.19      395.06     17.89 o 
  -4  -9   8        6.04        7.58      5.01 o 
  -3  -9   8        4.99        4.36      4.33 o 
  -2  -9   8       26.14       39.59      6.41 o 
  -1  -9   8       26.95       20.14      5.14 o 
   0  -9   8      112.57       98.11      8.07 o 
   1  -9   8      156.55      150.20      9.76 o 
   2  -9   8        0.14        3.06      3.12 o 
   3  -9   8        5.99        8.82      3.81 o 
   4  -9   8      292.22      322.94     14.31 o 
   5  -9   8      163.00      170.59     10.74 o 
   6  -9   8       79.71       78.76      8.36 o 
   7  -9   8      530.19      526.94     20.17 o 
  -5  -8   8       92.28      102.02      9.66 o 
  -4  -8   8        2.15        3.51      4.07 o 
  -3  -8   8      638.69      662.98     20.75 o 
  -2  -8   8        4.23        1.46      3.32 o 
  -1  -8   8      180.08      179.64     10.25 o 
   0  -8   8      293.64      315.10     13.08 o 
   1  -8   8      227.46      214.74     10.80 o 
   2  -8   8      124.84      119.39      8.56 o 
   3  -8   8       96.12       97.76      8.00 o 
   4  -8   8      582.65      577.03     18.54 o 
   5  -8   8       37.97       25.44      5.24 o 
   6  -8   8      268.85      270.07     13.63 o 
   7  -8   8      127.84      127.26     10.34 o 
  -6  -7   8        2.32        3.22      4.49 o 
  -5  -7   8      154.86      170.49     11.39 o 
  -4  -7   8       20.89        8.88      4.20 o 
  -3  -7   8      103.02       90.89      7.81 o 
  -2  -7   8        6.02       13.53      4.13 o 
  -1  -7   8      127.87      131.49      8.20 o 
   0  -7   8      762.31      817.76     20.33 o 
   1  -7   8      373.50      357.13     13.08 o 
   2  -7   8      370.87      370.30     13.40 o 
   3  -7   8        7.50        7.26      2.86 o 
   4  -7   8      860.86      837.15     34.34 o 
   5  -7   8        7.51        6.24      3.76 o 
   6  -7   8      344.59      376.16     11.41 o 
   7  -7   8      241.22      266.40     14.35 o 
  -7  -6   8        1.11       -0.75      4.00 o 
  -6  -6   8      194.77      196.91     11.84 o 
  -5  -6   8       30.09       26.58      5.47 o 
  -4  -6   8      527.62      517.15     16.92 o 
  -3  -6   8       21.86       12.10      3.94 o 
  -2  -6   8      147.54      134.78      8.17 o 
  -1  -6   8      144.49      147.00      7.58 o 
   0  -6   8      261.31      259.81      7.27 o 
   1  -6   8       64.03       53.00      3.74 o 
   2  -6   8     1523.98     1435.97     28.40 o 
   3  -6   8      973.50      936.68     15.75 o 
   4  -6   8      405.80      416.65     16.83 o 
   5  -6   8        0.47        2.81      2.45 o 
   6  -6   8       16.88       13.38      3.76 o 
   7  -6   8      486.42      476.12     18.90 o 
  -8  -5   8       45.55       33.47      6.80 o 
  -7  -5   8        0.09        1.37      2.88 o 
  -6  -5   8      247.24      256.17      8.81 o 
  -5  -5   8        5.36        6.78      2.75 o 
  -4  -5   8      343.97      320.41      8.55 o 
  -3  -5   8       17.92       18.80      2.83 o 
  -2  -5   8      283.87      271.34      7.52 o 
  -1  -5   8       65.56       59.48      3.86 o 
   0  -5   8       53.70       60.28      4.57 o 
   1  -5   8     2169.82     2233.00     25.34 o 
   2  -5   8       85.96       94.99      5.01 o 
   3  -5   8      212.63      228.15      9.68 o 
   4  -5   8      113.76      139.77      9.81 o 
   5  -5   8      100.74       82.99      5.67 o 
   6  -5   8       11.91       15.95      3.69 o 
   7  -5   8      331.75      311.83     21.28 o 
  -9  -4   8      114.75      112.30      7.91 o 
  -8  -4   8        9.70       12.98      3.70 o 
  -7  -4   8       89.06       78.54      5.48 o 
  -6  -4   8       85.77       80.88      5.18 o 
  -5  -4   8      417.22      378.80      9.55 o 
  -4  -4   8        0.49       -0.35      1.78 o 
  -3  -4   8     2083.74     2177.41     24.32 o 
  -2  -4   8       27.36       26.19      2.81 o 
  -1  -4   8       72.39       74.18      4.01 o 
   0  -4   8      258.57      211.79      7.51 o 
   1  -4   8     2344.79     2319.94     62.56 o 
   2  -4   8      358.84      367.47      9.14 o 
   3  -4   8      769.87      755.83     14.26 o 
   4  -4   8     1123.24     1072.75     18.41 o 
   5  -4   8       84.60       91.37      6.05 o 
   6  -4   8      269.75      272.27      7.87 o 
   7  -4   8       28.00       26.06      7.61 o 
  -9  -3   8      264.72      268.83     10.19 o 
  -8  -3   8       30.01       26.64      4.16 o 
  -7  -3   8      158.36      159.13      6.97 o 
  -6  -3   8       27.77       27.80      3.37 o 
  -5  -3   8       61.44       62.77      4.17 o 
  -4  -3   8        8.54        7.40      2.15 o 
  -3  -3   8      989.28     1050.87     20.10 o 
  -2  -3   8        4.97       19.35      2.85 o 
  -1  -3   8      749.22      743.84     11.81 o 
   0  -3   8     1699.33     1686.25     20.22 o 
   1  -3   8      760.99      748.07     12.83 o 
   2  -3   8       94.96      107.88      5.28 o 
   3  -3   8      274.58      216.82      7.71 o 
   4  -3   8     1490.25     1420.29     22.07 o 
   5  -3   8      202.66      210.47      6.65 o 
   6  -3   8      333.50      340.71      8.87 o 
 -10  -2   8      184.62      214.49      9.56 o 
  -9  -2   8       34.16       41.92      4.85 o 
  -8  -2   8       23.61       25.47      9.12 o 
  -7  -2   8        0.53        0.04      2.16 o 
  -6  -2   8       42.35       39.54      3.59 o 
  -5  -2   8      170.58      177.32      9.95 o 
  -4  -2   8     1236.17     1231.33     16.29 o 
  -3  -2   8      569.13      525.68     29.75 o 
  -2  -2   8     2073.33     2104.64     22.29 o 
  -1  -2   8       11.58       11.50      2.14 o 
   0  -2   8       15.39       14.79      2.68 o 
   1  -2   8       50.77       65.39      4.05 o 
   2  -2   8      318.77      338.80     14.80 o 
   3  -2   8     1239.81     1209.65     19.24 o 
   4  -2   8      136.95      137.43      5.25 o 
   5  -2   8       52.94       47.64      3.82 o 
   6  -2   8       17.68       14.46      3.99 o 
 -10  -1   8      117.56      113.38     12.00 o 
  -9  -1   8      161.56      164.64      8.00 o 
  -8  -1   8      446.64      446.65     11.08 o 
  -7  -1   8        4.65        5.07      2.60 o 
  -6  -1   8      769.83      736.47     28.43 o 
  -5  -1   8        9.30        8.52      2.00 o 
  -4  -1   8      578.72      592.01     13.97 o 
  -3  -1   8      378.53      367.07      7.31 o 
  -2  -1   8     3249.90     3223.66     30.14 o 
  -1  -1   8      898.42      860.14     12.57 o 
   0  -1   8        6.00        9.28      2.09 o 
   1  -1   8     3368.94     3386.52     34.36 o 
   2  -1   8      277.04      280.71      5.50 o 
   3  -1   8     1276.98     1251.04     15.08 o 
   4  -1   8      102.95      110.26      5.17 o 
   5  -1   8      400.92      378.90     11.86 o 
   6  -1   8      252.63      279.78     12.93 o 
 -11   0   8        4.32       11.19      6.12 o 
 -10   0   8       16.22       20.75      6.38 o 
  -9   0   8       11.77        9.95      5.37 o 
  -8   0   8        4.81        1.37      3.38 o 
  -7   0   8        3.03        3.98      2.16 o 
  -6   0   8      138.42      135.63      5.27 o 
  -5   0   8       38.49       39.33      2.83 o 
  -4   0   8      118.52      151.83      4.38 o 
  -3   0   8      846.05      792.87     10.80 o 
  -2   0   8       79.42       68.51      3.43 o 
  -1   0   8      126.17      139.40      4.85 o 
   0   0   8      220.78      220.25      6.48 o 
   1   0   8     2513.87     2464.37     30.34 o 
   2   0   8      216.95      215.56      7.53 o 
   3   0   8      112.64      104.95      6.42 o 
   4   0   8      285.52      258.89     12.38 o 
   5   0   8      248.51      249.00     11.73 o 
 -11   1   8        0.70       -1.04      4.81 o 
 -10   1   8       23.46       17.92      5.79 o 
  -9   1   8      712.86      687.44     22.48 o 
  -8   1   8        0.03       -0.65      3.19 o 
  -7   1   8      553.80      498.86     16.82 o 
  -6   1   8      426.52      434.61     15.09 o 
  -5   1   8      228.65      226.42     10.67 o 
  -4   1   8       93.58       82.30      7.16 o 
  -3   1   8     1398.27     1367.44     27.91 o 
  -2   1   8     1043.99     1114.41     25.41 o 
  -1   1   8      180.87      203.16      6.08 o 
   0   1   8     1300.84     1285.30     29.15 o 
   1   1   8      118.71      103.97      8.82 o 
   2   1   8       10.39        4.81      3.55 o 
   3   1   8        5.91        2.28      3.84 o 
   4   1   8      614.95      572.64     22.51 o 
 -11   2   8       65.77       83.31      9.92 o 
 -10   2   8       16.35       18.12      5.79 o 
  -9   2   8      201.53      214.41     12.33 o 
  -8   2   8        6.09        2.73      3.77 o 
  -7   2   8      122.66      123.62      8.88 o 
  -6   2   8      184.69      214.48     10.64 o 
  -5   2   8      775.28      727.49     19.68 o 
  -4   2   8      582.66      558.82     16.95 o 
  -3   2   8        0.03        9.27      4.36 o 
  -2   2   8     1897.06     1851.30     21.98 o 
  -1   2   8       57.63       66.31      5.16 o 
   0   2   8      987.58      918.90     24.37 o 
   1   2   8        4.27        1.85      2.86 o 
   2   2   8     1162.17     1173.33     30.38 o 
   3   2   8      338.52      360.54     17.34 o 
   4   2   8       96.10       81.23      9.86 o 
 -11   3   8        3.61       -2.93      3.84 o 
 -10   3   8       19.07       26.90      6.12 o 
  -9   3   8        0.22       -3.12      2.83 o 
  -8   3   8      726.14      677.59     20.49 o 
  -7   3   8      148.76      136.66      9.47 o 
  -6   3   8      180.55      158.10      9.79 o 
  -5   3   8      206.90      202.21     10.93 o 
  -4   3   8       82.74       84.42      7.51 o 
  -3   3   8      422.01      482.82     16.72 o 
  -2   3   8     2152.82     2062.42     24.25 o 
  -1   3   8       80.36       99.97      8.46 o 
   0   3   8        0.87       -0.52      2.86 o 
   1   3   8      169.27      144.89     10.51 o 
   2   3   8      258.63      259.14     14.25 o 
   3   3   8       24.09       24.50      6.47 o 
 -12   4   8      191.04      200.88     14.64 o 
 -11   4   8       42.87       43.43      7.55 o 
 -10   4   8       13.42       19.03      5.50 o 
  -9   4   8       30.46       36.86      6.44 o 
  -8   4   8      251.40      263.08     12.62 o 
  -7   4   8        1.20        5.66      3.90 o 
  -6   4   8      316.43      343.75     13.73 o 
  -5   4   8     1032.09     1008.33     24.43 o 
  -4   4   8      111.49       98.62      5.24 o 
  -3   4   8      677.25      632.01     12.34 o 
  -2   4   8        1.83        2.97      2.32 o 
  -1   4   8       37.54       33.77      5.56 o 
   0   4   8       35.77       31.95      6.12 o 
   1   4   8      646.80      590.01     20.98 o 
   2   4   8        8.78        3.45      4.00 o 
 -12   5   8       29.06       40.73      7.87 o 
 -11   5   8        0.83        1.59      4.55 o 
 -10   5   8       63.95       64.38      8.10 o 
  -9   5   8      272.53      272.41     13.34 o 
  -8   5   8        2.65        0.49      3.32 o 
  -7   5   8      610.85      595.41     18.74 o 
  -6   5   8      416.10      390.50     15.19 o 
  -5   5   8      842.84      820.33     17.68 o 
  -4   5   8      104.69      105.43      5.90 o 
  -3   5   8      312.63      307.22      9.07 o 
  -2   5   8      466.46      500.42     14.30 o 
  -1   5   8      549.45      547.24     19.16 o 
   0   5   8      519.48      500.81     19.00 o 
   1   5   8       10.10        6.60      4.23 o 
 -11   6   8       12.66       12.49      5.30 o 
 -10   6   8       13.60        5.66      4.46 o 
  -9   6   8       41.74       50.26      6.80 o 
  -8   6   8       61.58       49.71      6.77 o 
  -7   6   8      510.64      472.35     16.85 o 
  -6   6   8      402.80      412.42     13.78 o 
  -5   6   8      191.01      178.21      7.20 o 
  -4   6   8        6.20        2.85      2.56 o 
  -3   6   8        7.05        3.39      2.79 o 
  -2   6   8      612.68      616.67     20.53 o 
  -1   6   8      208.29      226.12     12.88 o 
   0   6   8      173.06      163.21     11.61 o 
 -11   7   8       18.34       17.76      5.66 o 
 -10   7   8       32.82       41.61      7.06 o 
  -9   7   8        5.36        1.11      3.77 o 
  -8   7   8      330.26      323.29     14.54 o 
  -7   7   8      315.61      318.11     10.05 o 
  -6   7   8       46.27       50.28      4.77 o 
  -5   7   8       18.69       20.45      3.76 o 
  -4   7   8      183.26      181.91     10.56 o 
  -3   7   8       80.45       85.62      6.01 o 
  -2   7   8      187.59      195.45     12.07 o 
 -10   8   8       20.83       19.75      6.05 o 
  -9   8   8       53.53       47.19      5.01 o 
  -8   8   8      439.71      475.85     12.48 o 
  -7   8   8       81.55       76.36      5.90 o 
  -6   8   8      216.26      215.10      8.78 o 
  -5   8   8      530.44      569.65     19.68 o 
  -4   8   8       46.51       31.33      6.99 o 
  -3   8   8      185.28      167.92     12.26 o 
  -9   9   8      138.65      139.88     11.03 o 
  -8   9   8        1.84        0.98      4.29 o 
  -7   9   8        4.93        9.69      5.24 o 
  -6   9   8        8.15       11.42      6.18 o 
  -5   9   8      288.83      323.72     16.53 o 
   2 -12   9       38.98       37.70      7.32 o 
   3 -12   9        6.75       13.83      5.79 o 
   4 -12   9       40.53       43.27      7.87 o 
  -1 -11   9       18.06       16.72      5.63 o 
   0 -11   9      233.08      194.41     12.20 o 
   1 -11   9       13.72       18.28      5.34 o 
   2 -11   9      202.02      221.73     13.18 o 
   3 -11   9       10.91       14.48      5.34 o 
   4 -11   9      132.63      130.74     10.90 o 
   5 -11   9       23.70       29.28      6.99 o 
  -3 -10   9        0.94        4.94      5.01 o 
  -2 -10   9      102.15      113.53     10.05 o 
  -1 -10   9       10.22       10.70      4.81 o 
   0 -10   9      217.40      218.25     12.46 o 
   1 -10   9      130.09      135.04     10.08 o 
   2 -10   9       62.86       70.14      7.94 o 
   3 -10   9       73.89       52.24      7.12 o 
   4 -10   9        4.63        4.10      3.90 o 
   5 -10   9       83.15       74.40      8.69 o 
   6 -10   9       43.80       52.73      7.94 o 
  -4  -9   9       75.59       80.32      9.11 o 
  -3  -9   9      152.47      171.73     11.42 o 
  -2  -9   9       24.04       22.84      5.50 o 
  -1  -9   9      250.91      224.53     11.87 o 
   0  -9   9       70.95       63.66      6.99 o 
   1  -9   9       72.64       74.95      7.64 o 
   2  -9   9       25.48       28.14      5.50 o 
   3  -9   9       27.25       22.32      5.20 o 
   4  -9   9      183.17      177.81     11.19 o 
   5  -9   9      274.11      274.04     13.96 o 
   6  -9   9        6.79        4.36      4.33 o 
  -5  -8   9      272.15      305.11     15.55 o 
  -4  -8   9        5.68        6.02      4.29 o 
  -3  -8   9      167.97      168.97     10.67 o 
  -2  -8   9        7.80        7.38      4.07 o 
  -1  -8   9      618.00      637.15     19.10 o 
   0  -8   9       11.41       18.38      4.75 o 
   1  -8   9      365.10      348.93     13.92 o 
   2  -8   9      268.36      262.79     12.46 o 
   3  -8   9       54.48       59.08      6.77 o 
   4  -8   9      401.63      424.82     16.30 o 
   5  -8   9      170.33      174.92     11.29 o 
   6  -8   9       81.87       89.92      8.91 o 
   7  -8   9        9.42       13.31      5.43 o 
  -6  -7   9       36.25       38.26      6.99 o 
  -5  -7   9      228.59      218.38     12.69 o 
  -4  -7   9       37.79       35.65      6.08 o 
  -3  -7   9       73.55       76.38      7.32 o 
  -2  -7   9       29.43       20.59      4.72 o 
  -1  -7   9       75.82       83.73      6.90 o 
   0  -7   9       80.39       74.30      6.73 o 
   1  -7   9      110.12      114.96      7.97 o 
   2  -7   9      563.96      592.68     17.66 o 
   3  -7   9        0.09        0.60      1.99 o 
   4  -7   9       71.60       78.42      5.24 o 
   5  -7   9        0.78        1.68      2.64 o 
   6  -7   9      165.04      185.03      8.76 o 
   7  -7   9        0.21       -0.39      3.51 o 
  -7  -6   9       26.80       28.20      6.67 o 
  -6  -6   9      550.56      575.70     19.55 o 
  -5  -6   9       44.52       52.57      6.83 o 
  -4  -6   9      507.23      475.12     16.27 o 
  -3  -6   9      168.01      161.71      9.40 o 
  -2  -6   9       45.59       43.88      3.81 o 
  -1  -6   9       62.44       46.86      3.81 o 
   0  -6   9      287.73      278.52     10.93 o 
   1  -6   9     1565.08     1612.15     21.32 o 
   2  -6   9      171.14      163.46      6.63 o 
   3  -6   9        8.15       14.51      2.85 o 
   4  -6   9       28.11       23.81      3.62 o 
   5  -6   9       76.39       85.51      9.81 o 
   6  -6   9      104.41       93.27      6.70 o 
  -8  -5   9      179.59      191.48     12.30 o 
  -7  -5   9        0.22        1.38      2.98 o 
  -6  -5   9      336.55      335.89     10.01 o 
  -5  -5   9       42.19       34.91      4.64 o 
  -4  -5   9     1060.22     1044.88     16.67 o 
  -3  -5   9       27.47       23.89      3.13 o 
  -2  -5   9       92.19       93.84      5.00 o 
  -1  -5   9      126.55      113.00      8.80 o 
   0  -5   9      105.53       98.84      6.25 o 
   1  -5   9     2071.09     2147.64     25.63 o 
   2  -5   9      296.75      271.23      8.35 o 
   3  -5   9      389.44      385.36     10.31 o 
   4  -5   9      292.68      270.65      9.31 o 
   5  -5   9      423.75      415.54     12.24 o 
   6  -5   9       96.52       98.01      7.01 o 
  -8  -4   9       54.72       62.06      6.44 o 
  -7  -4   9       90.52       93.75      8.56 o 
  -6  -4   9        1.19        6.98      2.62 o 
  -5  -4   9      175.10      175.89      6.80 o 
  -4  -4   9        1.00        0.12      2.64 o 
  -3  -4   9       38.60       43.11      3.55 o 
  -2  -4   9        0.70        0.06      1.72 o 
  -1  -4   9     1416.35     1408.07     18.57 o 
   0  -4   9       39.05       33.47      3.36 o 
   1  -4   9       89.60       86.96      4.93 o 
   2  -4   9        0.99        4.03      2.20 o 
   3  -4   9      252.50      242.82      8.34 o 
   4  -4   9       44.01       39.49      4.34 o 
   5  -4   9      500.75      523.28     13.98 o 
   6  -4   9      113.77      113.67      6.22 o 
  -9  -3   9      339.76      359.53     11.63 o 
  -8  -3   9       33.07       28.65      4.24 o 
  -7  -3   9      203.57      172.16      7.25 o 
  -6  -3   9       57.58       70.42      8.51 o 
  -5  -3   9      450.66      439.95     17.88 o 
  -4  -3   9      832.83      794.26     13.28 o 
  -3  -3   9      232.87      227.06      6.74 o 
  -2  -3   9     1730.35     1737.61     20.73 o 
  -1  -3   9        4.90        3.64      2.10 o 
   0  -3   9      643.97      647.34     12.04 o 
   1  -3   9      229.31      248.83     15.94 o 
   2  -3   9     1609.45     1599.12     22.17 o 
   3  -3   9       25.54       32.81      8.70 o 
   4  -3   9      169.49      172.34      7.78 o 
   5  -3   9      109.54      105.96      5.30 o 
   6  -3   9        5.05        5.70      2.77 o 
 -10  -2   9       41.88       44.70      8.49 o 
  -9  -2   9      187.88      178.19      8.25 o 
  -8  -2   9      147.72      145.60     10.10 o 
  -7  -2   9      214.21      209.17      7.56 o 
  -6  -2   9      105.34      112.80      5.54 o 
  -5  -2   9       17.97       20.91      2.87 o 
  -4  -2   9     1020.49     1023.27     28.74 o 
  -3  -2   9      282.55      269.85      6.98 o 
  -2  -2   9     1532.73     1557.00     18.88 o 
  -1  -2   9        0.13       -0.14      1.70 o 
   0  -2   9      793.67      815.18     13.61 o 
   1  -2   9     1086.18     1065.54     16.69 o 
   2  -2   9     1636.08     1550.27     22.04 o 
   3  -2   9      133.12      134.40      7.48 o 
   4  -2   9       52.99       54.35      4.94 o 
   5  -2   9      500.36      536.22     11.07 o 
 -10  -1   9      215.47      231.26     15.00 o 
  -9  -1   9       38.94       40.63      7.42 o 
  -8  -1   9       90.32       80.77      8.30 o 
  -7  -1   9       33.05       27.36      5.56 o 
  -6  -1   9        1.34        4.36      3.38 o 
  -5  -1   9       50.34       43.92      6.08 o 
  -4  -1   9     1186.87     1160.77     25.86 o 
  -3  -1   9      138.85      154.46     10.05 o 
  -2  -1   9       48.50       58.02      4.55 o 
  -1  -1   9       11.53       15.26      4.72 o 
   0  -1   9      893.63      898.49     14.41 o 
   1  -1   9       95.96       90.92      5.17 o 
   2  -1   9      174.76      179.18      5.47 o 
   3  -1   9      279.23      271.88      7.07 o 
   4  -1   9       26.21       33.60      4.59 o 
   5  -1   9      188.28      180.82      8.94 o 
 -10   0   9      237.36      238.88     14.77 o 
  -9   0   9      259.91      260.70     14.15 o 
  -8   0   9      263.44      251.46     13.37 o 
  -7   0   9      648.77      621.28     19.45 o 
  -6   0   9       43.04       37.25      5.60 o 
  -5   0   9      856.07      870.63     22.12 o 
  -4   0   9       31.93       31.65      5.50 o 
  -3   0   9       41.38       49.38      6.38 o 
  -2   0   9      353.13      355.27     14.48 o 
  -1   0   9     1143.01     1136.05     27.49 o 
   0   0   9      689.97      679.57     21.41 o 
   1   0   9        3.76        3.74      3.32 o 
   2   0   9      285.15      283.18     14.48 o 
   3   0   9      185.42      188.74     12.85 o 
   4   0   9       20.97       16.23      5.69 o 
 -11   1   9      107.49      126.74     12.10 o 
 -10   1   9       29.19       29.73      6.83 o 
  -9   1   9      129.71      141.38     11.00 o 
  -8   1   9       28.51       16.72      5.40 o 
  -7   1   9      572.30      584.74     18.90 o 
  -6   1   9      363.82      371.34     14.96 o 
  -5   1   9     1321.25     1197.53     26.84 o 
  -4   1   9       84.37       79.86      7.61 o 
  -3   1   9      486.01      520.85     17.44 o 
  -2   1   9     1372.43     1430.71     31.23 o 
  -1   1   9     1082.13     1086.01     27.33 o 
   0   1   9      175.94      182.04     11.35 o 
   1   1   9      195.85      197.53     12.13 o 
   2   1   9     1296.47     1391.51     34.45 o 
   3   1   9        5.43        6.05      4.49 o 
 -11   2   9       19.80       16.53      6.57 o 
 -10   2   9        7.91       15.09      5.89 o 
  -9   2   9       84.64       73.68      8.26 o 
  -8   2   9      473.96      490.31     17.76 o 
  -7   2   9      390.89      392.06     15.29 o 
  -6   2   9      260.98      256.31     12.26 o 
  -5   2   9      166.10      162.07     10.08 o 
  -4   2   9        7.13       10.67      4.55 o 
  -3   2   9      348.11      381.17     15.35 o 
  -2   2   9      860.68      833.83     14.06 o 
  -1   2   9        1.50        2.73      3.61 o 
   0   2   9        1.56        3.77      3.84 o 
   1   2   9       42.24       42.58      6.80 o 
   2   2   9      170.95      175.31     12.36 o 
   3   2   9       34.60       38.48      7.45 o 
 -11   3   9       12.21       16.40      5.82 o 
 -10   3   9      292.45      299.71     15.29 o 
  -9   3   9        0.97       -0.26      3.64 o 
  -8   3   9      226.38      214.74     11.94 o 
  -7   3   9        0.09        0.78      3.74 o 
  -6   3   9       82.54       77.10      7.58 o 
  -5   3   9     1244.94     1295.71     29.02 o 
  -4   3   9      931.01      880.19     23.78 o 
  -3   3   9      435.88      458.12     10.61 o 
  -2   3   9       83.81       92.62      8.75 o 
  -1   3   9      202.77      223.33     12.75 o 
   0   3   9      183.23      167.96     11.39 o 
   1   3   9      176.75      177.94     11.87 o 
   2   3   9        2.50        6.60      4.26 o 
 -11   4   9        7.39        9.73      5.40 o 
 -10   4   9      244.32      246.03     14.25 o 
  -9   4   9        6.67        0.36      3.42 o 
  -8   4   9      309.55      334.94     15.16 o 
  -7   4   9      421.33      377.52     15.45 o 
  -6   4   9      173.35      173.75     10.70 o 
  -5   4   9       79.97       81.10      8.20 o 
  -4   4   9      751.10      780.41     24.46 o 
  -3   4   9      142.40      154.09     12.57 o 
  -2   4   9       24.55       21.50      5.76 o 
  -1   4   9     1704.39     1728.34     37.38 o 
   0   4   9       52.24       46.65      6.99 o 
   1   4   9        2.22        4.39      4.39 o 
 -11   5   9       95.82      108.43     10.51 o 
 -10   5   9        8.47       -3.29      3.74 o 
  -9   5   9       38.65       36.96      6.54 o 
  -8   5   9        0.93       -0.03      4.10 o 
  -7   5   9      155.48      140.14     10.15 o 
  -6   5   9       10.82        4.81      4.91 o 
  -5   5   9       29.32       23.16      5.55 o 
  -4   5   9      105.98      115.30      6.22 o 
  -3   5   9       15.66       13.91      3.27 o 
  -2   5   9       29.67       38.42      6.77 o 
  -1   5   9      226.53      231.82     13.53 o 
   0   5   9        3.91        1.85      3.90 o 
 -11   6   9       53.79       66.40      8.91 o 
 -10   6   9       14.71       11.42      5.50 o 
  -9   6   9       50.38       50.46      7.25 o 
  -8   6   9      997.51     1006.77     26.68 o 
  -7   6   9       20.46       13.21      5.56 o 
  -6   6   9       67.16       82.11      5.81 o 
  -5   6   9       61.61       61.67      5.05 o 
  -4   6   9      143.53      152.57      7.37 o 
  -3   6   9       78.78       84.16      5.97 o 
  -2   6   9      148.48      148.02     10.87 o 
  -1   6   9      259.48      264.05     14.57 o 
 -10   7   9       36.30       39.43      7.48 o 
  -9   7   9        6.52       10.96      5.47 o 
  -8   7   9      181.86      181.77      8.31 o 
  -7   7   9      212.75      205.89      8.60 o 
  -6   7   9      189.96      185.12      8.09 o 
  -5   7   9      122.68      133.51      7.22 o 
  -4   7   9      383.71      393.49     13.84 o 
  -3   7   9       94.87       84.68      8.88 o 
  -9   8   9        0.39       -4.49      2.99 o 
  -8   8   9       20.43       16.16      4.18 o 
  -7   8   9       27.77       26.97     11.53 o 
  -6   8   9        2.50        5.47      5.11 o 
  -5   8   9       10.46       11.09      5.79 o 
   0 -11  10      232.73      241.80     13.83 o 
   1 -11  10        4.27        1.01      4.00 o 
   2 -11  10       15.88       12.85      5.34 o 
   3 -11  10        1.42       -1.07      4.33 o 
   4 -11  10        3.05        4.78      4.65 o 
  -2 -10  10      175.18      176.81     11.91 o 
  -1 -10  10      209.60      231.52     13.11 o 
   0 -10  10      206.85      228.92     12.88 o 
   1 -10  10        7.52        6.77      4.36 o 
   2 -10  10       30.28       37.44      6.80 o 
   3 -10  10       37.41       31.69      6.60 o 
   4 -10  10       46.03       38.97      7.35 o 
   5 -10  10      169.85      183.54     12.65 o 
  -4  -9  10       46.56       56.21      8.00 o 
  -3  -9  10      123.55      116.66      9.79 o 
  -2  -9  10       26.46       24.53      5.69 o 
  -1  -9  10      350.11      334.09     14.90 o 
   0  -9  10       80.65       61.55      7.38 o 
   1  -9  10       53.10       56.38      7.03 o 
   2  -9  10        5.87        5.43      4.03 o 
   3  -9  10       87.14       90.89      8.69 o 
   4  -9  10       34.25       29.70      6.08 o 
   5  -9  10       39.92       32.79      6.57 o 
  -5  -8  10      327.95      367.08     17.01 o 
  -4  -8  10        4.96        7.12      4.85 o 
  -3  -8  10      409.35      413.11     16.17 o 
  -2  -8  10       51.84       52.08      6.60 o 
  -1  -8  10       22.31       27.68      5.27 o 
   0  -8  10       14.25       32.24      5.66 o 
   1  -8  10       57.57       54.46      6.60 o 
   2  -8  10       99.75       86.89      8.10 o 
   3  -8  10      188.76      226.09     12.20 o 
   4  -8  10        1.28       -1.79      3.12 o 
   5  -8  10       57.02       39.72      6.83 o 
   6  -8  10       20.50       26.77      6.21 o 
  -6  -7  10      238.61      232.30     13.44 o 
  -5  -7  10      108.93      101.20      9.30 o 
  -4  -7  10      456.88      453.48     16.75 o 
  -3  -7  10       59.08       70.59      7.09 o 
  -2  -7  10       60.40       40.60      5.66 o 
  -1  -7  10       52.63       47.17      5.86 o 
   0  -7  10      352.90      363.57     13.92 o 
   1  -7  10        1.90       -1.72      2.60 o 
   2  -7  10       72.62       77.75      7.55 o 
   3  -7  10        8.04        6.83      2.75 o 
   4  -7  10       32.41       30.59      4.06 o 
   5  -7  10       45.21       38.27      4.78 o 
   6  -7  10       82.06       76.06      6.57 o 
  -7  -6  10       34.23       28.24      6.64 o 
  -6  -6  10      389.00      364.09     15.58 o 
  -5  -6  10        0.69        0.00      3.22 o 
  -4  -6  10      519.63      558.69     17.79 o 
  -3  -6  10        0.40        3.71      3.29 o 
  -2  -6  10       29.80       39.81      3.91 o 
  -1  -6  10      377.07      399.08      9.93 o 
   0  -6  10      572.73      564.96     12.00 o 
   1  -6  10       25.14       25.85      3.36 o 
   2  -6  10      136.62      130.61      7.94 o 
   3  -6  10       18.15       18.73      3.50 o 
   4  -6  10       83.84       87.10      5.91 o 
   5  -6  10      193.29      224.28      9.40 o 
  -8  -5  10      110.00      109.79     10.12 o 
  -7  -5  10       57.43       53.39      5.22 o 
  -6  -5  10      262.53      259.54     11.32 o 
  -5  -5  10       88.86       95.63      8.47 o 
  -4  -5  10        3.87        3.21      3.04 o 
  -3  -5  10        1.15        4.96      2.45 o 
  -2  -5  10      190.59      201.85      7.10 o 
  -1  -5  10      246.71      243.16      7.72 o 
   0  -5  10      457.41      478.22     10.99 o 
   1  -5  10      123.11      115.66      6.29 o 
   2  -5  10       23.43       25.21      3.50 o 
   3  -5  10        1.31        0.36      2.75 o 
   4  -5  10      304.67      305.55     10.34 o 
   5  -5  10       52.00       52.04      7.69 o 
  -8  -4  10        1.24        3.00      3.53 o 
  -7  -4  10      401.34      411.71     11.50 o 
  -6  -4  10        0.09        0.68      3.16 o 
  -5  -4  10      210.50      218.49      7.74 o 
  -4  -4  10      199.27      184.20     11.48 o 
  -3  -4  10      628.58      674.93     12.67 o 
  -2  -4  10      214.18      199.20     15.50 o 
  -1  -4  10      233.40      243.67      7.61 o 
   0  -4  10        2.91        3.83      3.11 o 
   1  -4  10        1.20        1.55      1.98 o 
   2  -4  10      251.14      235.78     21.96 o 
   3  -4  10      113.66      118.08      6.48 o 
   4  -4  10      108.73       98.08      6.54 o 
   5  -4  10      128.81      137.67      5.34 o 
  -9  -3  10      225.40      203.22     13.76 o 
  -8  -3  10        6.20        7.05      4.88 o 
  -7  -3  10      266.66      261.04      8.92 o 
  -6  -3  10       18.62       28.44      9.24 o 
  -5  -3  10      141.85      148.51     12.44 o 
  -4  -3  10      292.19      289.47      8.00 o 
  -3  -3  10      789.87      744.06     12.88 o 
  -2  -3  10       14.01       12.76      2.62 o 
  -1  -3  10       44.61       53.43      4.64 o 
   0  -3  10      413.75      438.56     10.33 o 
   1  -3  10      290.02      256.71      8.24 o 
   2  -3  10      206.15      206.22      7.90 o 
   3  -3  10        3.10       -1.26      2.12 o 
   4  -3  10      213.28      215.31      6.96 o 
   5  -3  10       24.49       24.88      3.67 o 
  -9  -2  10        1.92        1.79      4.55 o 
  -8  -2  10       43.85       43.14      7.35 o 
  -7  -2  10      159.79      135.49     10.28 o 
  -6  -2  10       14.90       19.39      5.07 o 
  -5  -2  10        8.94        7.77      4.36 o 
  -4  -2  10      979.42      976.39     24.37 o 
  -3  -2  10       36.40       43.72      6.38 o 
  -2  -2  10      844.50      838.26     23.13 o 
  -1  -2  10      162.34      165.26     11.03 o 
   0  -2  10       12.77       15.79      8.26 o 
   1  -2  10      158.09      173.40      6.92 o 
   2  -2  10       32.32       27.81      3.76 o 
   3  -2  10      210.91      241.54      9.02 o 
   4  -2  10      126.98      143.30     12.39 o 
 -10  -1  10      390.34      413.73     19.13 o 
  -9  -1  10        5.57       -0.59      4.81 o 
  -8  -1  10      211.91      205.17     12.46 o 
  -7  -1  10      398.68      346.06     15.32 o 
  -6  -1  10      430.20      448.41     17.01 o 
  -5  -1  10      337.80      342.06     14.54 o 
  -4  -1  10       31.20       31.69      6.08 o 
  -3  -1  10        1.93        4.85      4.26 o 
  -2  -1  10       18.69       24.95      5.92 o 
  -1  -1  10      535.36      509.27     18.51 o 
   0  -1  10       47.95       49.12      7.38 o 
   1  -1  10      402.48      404.65     17.37 o 
   2  -1  10       60.29       76.25      8.78 o 
   3  -1  10       15.18       25.11      6.47 o 
   4  -1  10       14.61       23.58      6.99 o 
 -10   0  10       14.14       14.77      6.15 o 
  -9   0  10      204.52      199.64     13.31 o 
  -8   0  10       13.88       11.81      5.17 o 
  -7   0  10      142.10      133.34      9.95 o 
  -6   0  10      669.38      588.39     19.19 o 
  -5   0  10       29.91       40.73      6.60 o 
  -4   0  10      129.43      130.48      9.82 o 
  -3   0  10      497.32      507.22     18.09 o 
  -2   0  10        0.18       -0.10      3.90 o 
  -1   0  10       41.64       42.23      6.70 o 
   0   0  10       52.13       50.81      7.38 o 
   1   0  10      310.96      363.34     16.92 o 
   2   0  10        9.66        7.16      4.16 o 
   3   0  10       95.88       94.11     10.34 o 
  -9   1  10      406.23      405.17     17.70 o 
  -8   1  10       53.64       44.57      7.22 o 
  -7   1  10       99.20      127.94      9.92 o 
  -6   1  10       45.37       36.17      6.34 o 
  -5   1  10      873.95      844.02     23.23 o 
  -4   1  10       46.68       44.44      6.77 o 
  -3   1  10      332.48      335.95     15.39 o 
  -2   1  10       15.10       18.61      5.34 o 
  -1   1  10       20.52       26.77      6.18 o 
   0   1  10       50.02       62.26      7.94 o 
   1   1  10        7.63        8.65      4.98 o 
   2   1  10        2.66        6.41      4.33 o 
 -11   2  10       63.23       59.40      9.34 o 
 -10   2  10      436.52      507.06     20.95 o 
  -9   2  10       53.29       50.88      7.68 o 
  -8   2  10       56.60       70.27      8.17 o 
  -7   2  10      192.72      174.63     11.42 o 
  -6   2  10      104.96      118.93      9.47 o 
  -5   2  10       34.94       36.89      6.47 o 
  -4   2  10      475.45      442.71     17.18 o 
  -3   2  10      185.03      196.36     12.30 o 
  -2   2  10        5.19        1.59      3.90 o 
  -1   2  10       22.26       18.84      5.63 o 
   0   2  10       49.30       46.45      7.16 o 
   1   2  10        0.44        5.82      4.13 o 
   2   2  10       14.54       10.31      5.53 o 
 -11   3  10        3.12       -4.36      4.16 o 
 -10   3  10      155.33      154.88     11.81 o 
  -9   3  10       56.01       44.93      7.38 o 
  -8   3  10      137.89      126.55     10.08 o 
  -7   3  10      359.44      350.33     15.68 o 
  -6   3  10       90.95       86.79      8.65 o 
  -5   3  10       26.44       16.79      5.69 o 
  -4   3  10        9.01       14.51      5.56 o 
  -3   3  10      165.24      195.26      7.47 o 
  -2   3  10      301.05      274.98     14.38 o 
  -1   3  10      346.01      339.30     16.27 o 
   0   3  10        8.27       15.94      5.17 o 
   1   3  10      148.84      161.00     12.36 o 
 -11   4  10       44.22       53.19      8.49 o 
 -10   4  10        0.43        1.37      4.20 o 
  -9   4  10       19.31       19.10      6.08 o 
  -8   4  10      186.36      183.34     12.20 o 
  -7   4  10        2.38       -1.11      4.07 o 
  -6   4  10       62.53       71.34      8.17 o 
  -5   4  10       16.62       11.45      4.94 o 
  -4   4  10       51.60       38.70      5.50 o 
  -3   4  10       16.08       26.58      6.34 o 
  -2   4  10       89.41      102.44      9.95 o 
  -1   4  10        8.41        3.77      4.23 o 
   0   4  10        2.99       12.10      5.11 o 
 -10   5  10       81.35       70.23      9.11 o 
  -9   5  10      383.79      390.37     17.63 o 
  -8   5  10      319.60      319.55     15.71 o 
  -7   5  10      177.29      142.45     10.87 o 
  -6   5  10      196.32      205.92     13.04 o 
  -5   5  10       98.81      104.81      8.70 o 
  -4   5  10        1.99        5.38      2.89 o 
  -3   5  10       63.81       54.16      7.94 o 
  -2   5  10      252.30      247.95     14.05 o 
 -10   6  10      122.06      115.81     10.67 o 
  -9   6  10       93.27       97.01      9.60 o 
  -8   6  10       25.05       33.64      7.22 o 
  -7   6  10       97.53       98.16      6.51 o 
  -6   6  10       91.14       85.33      6.13 o 
  -5   6  10       72.91       88.91     10.07 o 
  -4   6  10      216.05      223.29     13.84 o 
  -3   6  10       42.30       49.61      7.97 o 
  -9   7  10        1.54        0.42      5.07 o 
  -8   7  10        6.51        3.31      5.86 o 
  -7   7  10      219.32      248.71     15.45 o 
  -6   7  10        5.45       10.30      3.76 o 
  -5   7  10       70.40       68.77      5.92 o 
  -1 -10  11       56.66       55.14      7.74 o 
   0 -10  11      145.75      179.12     11.74 o 
   1 -10  11       50.94       52.57      7.51 o 
   2 -10  11       17.12       19.49      5.82 o 
   3 -10  11       40.13       47.33      7.74 o 
  -3  -9  11      175.68      176.51     11.94 o 
  -2  -9  11        1.53       -0.68      4.07 o 
  -1  -9  11      129.24      128.66      9.82 o 
   0  -9  11       49.88       48.93      6.90 o 
   1  -9  11       79.33       75.99      8.10 o 
   2  -9  11       13.17       17.18      5.17 o 
   3  -9  11       33.81       30.45      6.60 o 
   4  -9  11        7.16       13.79      4.98 o 
  -4  -8  11       43.75       41.67      6.93 o 
  -3  -8  11      134.69      125.54      9.76 o 
  -2  -8  11       21.52       31.59      5.95 o 
  -1  -8  11      110.36      107.19      8.85 o 
   0  -8  11      633.44      657.13     20.30 o 
   1  -8  11      154.33      155.24     10.64 o 
   2  -8  11      317.93      320.10     14.74 o 
   3  -8  11       22.84       23.19      5.66 o 
   4  -8  11        3.70        3.55      4.03 o 
  -5  -7  11      148.15      157.38     10.80 o 
  -4  -7  11      117.79      100.16      8.62 o 
  -3  -7  11       29.53       30.29      5.56 o 
  -2  -7  11      247.31      255.82     12.26 o 
  -1  -7  11       11.79       10.18      4.16 o 
   0  -7  11      473.10      478.37     16.40 o 
   1  -7  11       17.03       17.89      4.75 o 
   2  -7  11      167.29      215.71     11.78 o 
   3  -7  11       61.24       72.80      5.49 o 
   4  -7  11      192.41      217.79     11.73 o 
  -6  -6  11      387.83      371.21     15.84 o 
  -5  -6  11      103.92      105.63      8.85 o 
  -4  -6  11       21.02       27.29      5.24 o 
  -3  -6  11      118.98      120.14      8.46 o 
  -2  -6  11      265.92      258.67      8.63 o 
  -1  -6  11       23.23       26.51      9.06 o 
   0  -6  11       12.42       11.51      3.04 o 
   1  -6  11      157.41      164.19      7.28 o 
   2  -6  11       11.95        7.95      3.04 o 
   3  -6  11       23.89       15.84      4.28 o 
   4  -6  11        0.31        1.85      2.90 o 
  -7  -5  11      111.67      114.61      9.53 o 
  -6  -5  11      128.63      121.33      6.95 o 
  -5  -5  11      195.24      208.38      8.15 o 
  -4  -5  11      254.97      270.40      8.80 o 
  -3  -5  11     1000.53      990.62     16.62 o 
  -2  -5  11        3.27        1.47      2.64 o 
  -1  -5  11      410.58      413.64     10.55 o 
   0  -5  11       69.44       71.28      5.63 o 
   1  -5  11      340.37      332.24     18.58 o 
   2  -5  11        1.49        2.61      2.38 o 
   3  -5  11       76.34       72.07      5.58 o 
   4  -5  11      433.94      469.13     13.39 o 
  -8  -4  11       47.52       30.90      7.19 o 
  -7  -4  11       82.75       91.31      9.14 o 
  -6  -4  11       19.63       18.31      5.76 o 
  -5  -4  11      496.62      503.98     11.75 o 
  -4  -4  11       82.92       81.41      5.14 o 
  -3  -4  11      255.83      260.28      8.14 o 
  -2  -4  11        3.10        2.70      4.16 o 
  -1  -4  11      412.35      436.39     10.58 o 
   0  -4  11        1.87       -0.09      2.78 o 
   1  -4  11      292.42      287.44      9.24 o 
   2  -4  11      108.44      100.23     14.25 o 
   3  -4  11        0.74       -0.11      2.54 o 
   4  -4  11       68.41       76.57      6.27 o 
  -8  -3  11       47.89       44.47      7.58 o 
  -7  -3  11        0.59       -5.51      3.68 o 
  -6  -3  11      261.31      253.12     13.14 o 
  -5  -3  11      532.89      501.66     17.83 o 
  -4  -3  11      672.35      649.77     20.56 o 
  -3  -3  11        7.30        9.24      4.98 o 
  -2  -3  11        4.61        2.15      4.39 o 
  -1  -3  11       39.20       34.22      6.44 o 
   0  -3  11       26.39       37.51      6.60 o 
   1  -3  11       40.82       50.81      7.48 o 
   2  -3  11      380.87      371.34     17.44 o 
   3  -3  11       26.73       23.98      6.70 o 
   4  -3  11        0.80        0.75      4.52 o 
  -9  -2  11        0.93       -1.89      5.14 o 
  -8  -2  11      139.40      136.66     11.00 o 
  -7  -2  11        2.70        6.77      4.75 o 
  -6  -2  11     1161.15     1213.63     29.51 o 
  -5  -2  11       69.06       78.37      8.46 o 
  -4  -2  11      173.94      185.17     11.87 o 
  -3  -2  11       69.67       75.47      8.13 o 
  -2  -2  11      332.43      324.53     15.35 o 
  -1  -2  11      191.98      190.53     12.36 o 
   0  -2  11      232.83      259.14     14.38 o 
   1  -2  11      991.46     1042.39     29.34 o 
   2  -2  11       20.00       10.05      5.24 o 
   3  -2  11       48.50       47.33      8.13 o 
  -9  -1  11      227.70      228.82     14.44 o 
  -8  -1  11      241.22      228.86     13.83 o 
  -7  -1  11        1.43        2.73      4.72 o 
  -6  -1  11      277.76      257.16     13.83 o 
  -5  -1  11       83.89       72.74      8.39 o 
  -4  -1  11       99.12       97.76      9.08 o 
  -3  -1  11      342.99      331.78     15.39 o 
  -2  -1  11       96.81       95.80      9.50 o 
  -1  -1  11        6.89       12.13      5.60 o 
   0  -1  11       67.31       73.62      8.78 o 
   1  -1  11       80.39       85.04      9.66 o 
   2  -1  11      127.66      139.40     11.87 o 
   3  -1  11      223.42      227.39     15.61 o 
 -10   0  11        1.00       -2.05      5.04 o 
  -9   0  11      240.96      243.95     14.44 o 
  -8   0  11      118.50      107.06     10.12 o 
  -7   0  11      161.08      162.88     11.74 o 
  -6   0  11      464.79      445.64     17.53 o 
  -5   0  11       12.35       21.47      6.25 o 
  -4   0  11        3.50        1.30      4.78 o 
  -3   0  11       70.40       67.53      8.23 o 
  -2   0  11       73.84       58.36      7.97 o 
  -1   0  11      130.29      154.13     11.61 o 
   0   0  11        0.68       -1.01      4.00 o 
   1   0  11       33.79       44.47      7.74 o 
   2   0  11        0.60       -3.55      3.35 o 
 -10   1  11       91.34       75.41      9.95 o 
  -9   1  11      322.16      327.10     16.85 o 
  -8   1  11      219.82      224.11     13.99 o 
  -7   1  11        4.64       -5.60      3.77 o 
  -6   1  11       48.20       52.21      7.81 o 
  -5   1  11      702.48      644.73     21.67 o 
  -4   1  11      621.57      591.61     21.02 o 
  -3   1  11       31.81       43.85      7.35 o 
  -2   1  11      630.20      644.99     22.54 o 
  -1   1  11        0.07        3.38      4.59 o 
   0   1  11       61.49       54.20      7.97 o 
   1   1  11       25.13       39.00      7.45 o 
 -10   2  11       53.34       44.31      8.10 o 
  -9   2  11      144.30      143.79     11.97 o 
  -8   2  11      232.24      215.62     13.11 o 
  -7   2  11        1.99        0.62      4.03 o 
  -6   2  11       45.28       49.77      7.38 o 
  -5   2  11        1.36        0.91      4.23 o 
  -4   2  11      124.71       99.41      9.60 o 
  -3   2  11       35.65       34.97      7.16 o 
  -2   2  11      250.76      280.61     15.48 o 
  -1   2  11        5.01        3.87      4.46 o 
   0   2  11       61.23       57.16      8.52 o 
 -10   3  11       30.41       25.47      7.03 o 
  -9   3  11      442.19      455.30     19.55 o 
  -8   3  11       11.09       17.60      6.41 o 
  -7   3  11        8.07        7.06      5.01 o 
  -6   3  11       41.21       38.35      7.09 o 
  -5   3  11      241.00      240.79     14.18 o 
  -4   3  11       36.17       28.14      3.88 o 
  -3   3  11        2.45        4.59      4.55 o 
  -2   3  11      116.92      138.74     11.29 o 
  -1   3  11       10.83       -0.72      4.10 o 
 -10   4  11        0.25        2.90      5.30 o 
  -9   4  11      476.41      497.66     20.46 o 
  -8   4  11      141.00      135.43     11.74 o 
  -7   4  11      501.91      498.83     19.65 o 
  -6   4  11       98.96       84.45      9.56 o 
  -5   4  11       25.02       36.62      7.87 o 
  -4   4  11        1.21        2.11      4.98 o 
  -3   4  11       45.57       72.87      9.27 o 
  -2   4  11      272.54      270.43     15.26 o 
  -9   5  11       40.06       43.95      8.07 o 
  -8   5  11        0.21       -1.76      4.75 o 
  -7   5  11       59.76       47.46      7.77 o 
  -6   5  11        1.10        0.89      2.88 o 
  -5   5  11      124.03      112.59     13.18 o 
  -4   5  11       51.01       45.22      7.87 o 
  -3   5  11        7.07        2.15      4.98 o 
  -8   6  11      296.61      322.77     16.82 o 
  -7   6  11       49.21       48.77      6.15 o 
  -6   6  11       30.97       27.54      4.57 o 
  -5   6  11       31.20       27.95      4.70 o 
  -2  -9  12        4.60        5.89      4.65 o 
  -1  -9  12      238.81      274.33     14.15 o 
   0  -9  12       10.70        5.20      4.33 o 
   1  -9  12      201.90      230.35     13.50 o 
   2  -9  12      177.30      179.28     12.13 o 
  -4  -8  12        1.66        2.08      4.10 o 
  -3  -8  12       67.22       59.79      7.45 o 
  -2  -8  12       78.79       91.09      8.62 o 
  -1  -8  12      193.66      208.72     11.94 o 
   0  -8  12      150.74      136.73      9.95 o 
   1  -8  12       67.02       95.51      8.91 o 
   2  -8  12      166.66      162.88     11.35 o 
   3  -8  12      145.79      137.12     10.38 o 
  -5  -7  12        2.06       -4.93      3.29 o 
  -4  -7  12       87.36       97.85      8.56 o 
  -3  -7  12        0.57       -1.27      2.90 o 
  -2  -7  12       34.11       14.15      4.52 o 
  -1  -7  12        9.55       16.69      4.85 o 
   0  -7  12      381.42      384.19     15.45 o 
   1  -7  12      144.83      132.63      9.66 o 
   2  -7  12       36.77       49.77      6.70 o 
   3  -7  12        7.82        2.18      4.07 o 
  -6  -6  12      126.05      137.05     10.41 o 
  -5  -6  12       11.86       12.49      4.81 o 
  -4  -6  12      293.62      314.70     13.50 o 
  -3  -6  12      120.44       92.32      7.81 o 
  -2  -6  12      145.49      134.12      6.84 o 
  -1  -6  12     1255.31     1310.58     20.76 o 
   0  -6  12      127.42      124.52      6.98 o 
   1  -6  12      217.17      219.24      9.45 o 
   2  -6  12        0.82       -3.54      2.36 o 
   3  -6  12      456.98      445.12     12.99 o 
  -6  -5  12        2.17       -6.25      4.16 o 
  -5  -5  12      231.70      242.55     13.70 o 
  -4  -5  12       16.72       17.47      5.99 o 
  -3  -5  12      151.33      148.76     11.13 o 
  -2  -5  12      131.96      142.44      6.86 o 
  -1  -5  12      319.53      318.51      9.75 o 
   0  -5  12      143.21      152.95      7.32 o 
   1  -5  12      210.49      206.59     10.46 o 
   2  -5  12      360.64      374.70     11.49 o 
   3  -5  12      261.93      294.54     10.67 o 
  -7  -4  12       47.94       30.90      7.22 o 
  -6  -4  12       71.69       74.69      8.88 o 
  -5  -4  12      360.41      305.63     15.13 o 
  -4  -4  12      388.65      377.03     16.62 o 
  -3  -4  12      160.41      152.08     11.09 o 
  -2  -4  12      292.34      318.12     15.45 o 
  -1  -4  12       32.10       36.79      7.12 o 
   0  -4  12      440.78      505.14     20.33 o 
   1  -4  12        0.17       -4.93      3.29 o 
   2  -4  12      298.09      297.04     16.04 o 
   3  -4  12       49.73       45.35      8.13 o 
  -8  -3  12       16.79       12.65      6.18 o 
  -7  -3  12      389.90      357.58     16.92 o 
  -6  -3  12      426.85      396.06     17.01 o 
  -5  -3  12       56.67       37.96      7.19 o 
  -4  -3  12      865.21      810.64     24.40 o 
  -3  -3  12       59.84       50.78      7.97 o 
  -2  -3  12      434.24      431.95     18.05 o 
  -1  -3  12        0.53       -2.11      3.90 o 
   0  -3  12     1708.27     1823.00     41.12 o 
   1  -3  12      162.73      160.61     12.23 o 
   2  -3  12       59.72       56.86      8.65 o 
  -8  -2  12       58.16       57.78      8.82 o 
  -7  -2  12        2.01        0.62      5.20 o 
  -6  -2  12       91.45       74.72      8.72 o 
  -5  -2  12       45.75       42.71      7.29 o 
  -4  -2  12      463.14      474.92     19.06 o 
  -3  -2  12       43.46       43.46      7.71 o 
  -2  -2  12       94.82      117.08     10.64 o 
  -1  -2  12      341.73      385.85     18.02 o 
   0  -2  12      211.30      236.96     14.93 o 
   1  -2  12        2.06       -0.16      4.39 o 
   2  -2  12       95.28      103.71     10.93 o 
  -9  -1  12       37.87       22.80      7.12 o 
  -8  -1  12      117.41      101.27     10.34 o 
  -7  -1  12      602.68      559.63     21.21 o 
  -6  -1  12       52.94       41.54      7.42 o 
  -5  -1  12      517.83      487.96     19.19 o 
  -4  -1  12        5.80        6.02      5.07 o 
  -3  -1  12      440.33      442.65     18.93 o 
  -2  -1  12        0.41       -0.85      4.85 o 
  -1  -1  12      588.69      595.74     22.74 o 
   0  -1  12        0.08        1.27      4.33 o 
   1  -1  12        0.82       -0.72      3.97 o 
  -9   0  12      387.19      404.69     19.42 o 
  -8   0  12       12.22       13.31      6.02 o 
  -7   0  12      218.15      199.97     13.27 o 
  -6   0  12       98.65       84.32      9.24 o 
  -5   0  12      711.29      714.45     23.55 o 
  -4   0  12      446.37      458.52     19.23 o 
  -3   0  12     1115.84     1214.74     32.34 o 
  -2   0  12      430.35      412.62     18.80 o 
  -1   0  12        3.49        3.19      5.30 o 
   0   0  12       41.97       33.54      7.42 o 
   1   0  12       49.51       58.17      9.01 o 
  -9   1  12      136.32      131.98     11.87 o 
  -8   1  12       31.18       27.07      7.35 o 
  -7   1  12       83.21       87.80      9.79 o 
  -6   1  12      152.81      143.82     11.48 o 
  -5   1  12       45.60       28.59      7.29 o 
  -4   1  12      679.80      681.46     24.01 o 
  -3   1  12      433.09      456.44     19.65 o 
  -2   1  12       22.63       28.69      6.86 o 
  -1   1  12       16.97       14.77      5.99 o 
   0   1  12      678.94      698.60     25.83 o 
  -9   2  12      109.05      105.04     10.90 o 
  -8   2  12      130.31      125.99     11.09 o 
  -7   2  12        0.32       -0.13      4.65 o 
  -6   2  12      452.28      446.06     19.29 o 
  -5   2  12       12.38       19.94      6.73 o 
  -4   2  12      338.22      355.56     17.63 o 
  -3   2  12      101.87      108.23     10.67 o 
  -2   2  12       78.78       88.97     10.18 o 
  -1   2  12       71.10       64.28      9.04 o 
  -9   3  12        1.55       14.31      6.70 o 
  -8   3  12      683.12      670.33     24.17 o 
  -7   3  12      502.39      453.71     19.58 o 
  -6   3  12      205.84      216.85     14.02 o 
  -5   3  12      208.39      173.29     13.27 o 
  -4   3  12        0.97        1.85      4.91 o 
  -3   3  12      436.10      430.81     19.71 o 
  -2   3  12       32.29       38.55      8.00 o 
  -9   4  12       50.62       54.33      9.01 o 
  -8   4  12        0.05        3.74      5.43 o 
  -7   4  12      137.44      136.50     11.91 o 
  -6   4  12      259.85      273.00     15.71 o 
  -5   4  12       57.78       54.00      8.82 o 
  -4   4  12        4.29        2.99      5.43 o 
  -2  -8  13       45.60       41.61      6.60 o 
  -1  -8  13        1.00       -3.32      4.00 o 
   0  -8  13      513.82      538.23     19.65 o 
  -4  -7  13       63.05       60.64      7.38 o 
  -3  -7  13        3.19        0.98      3.84 o 
  -2  -7  13      544.91      572.97     18.97 o 
  -1  -7  13      111.88      146.16     10.41 o 
   0  -7  13      462.68      516.01     18.58 o 
   1  -7  13        3.49       -2.15      3.58 o 
  -2  -6  13      121.16      136.99     11.29 o 
  -1  -6  13       29.80       32.01      6.77 o 
   0  -6  13       17.00       16.72      5.99 o 
   1  -6  13      354.83      381.85     17.79 o 
  -6  -5  13        0.29        0.10      5.43 o 
  -5  -5  13      161.32      138.35     12.07 o 
  -4  -5  13        4.41        6.34      5.86 o 
  -3  -5  13      448.62      470.53     19.19 o 
  -2  -5  13       62.22       65.03      8.78 o 
  -1  -5  13       80.30       81.78      9.40 o 
   0  -5  13      378.43      425.41     19.16 o 
   1  -5  13      229.81      248.18     15.09 o 
  -6  -4  13       85.79      116.49     10.90 o 
  -5  -4  13      243.21      231.82     14.38 o 
  -4  -4  13      289.65      291.67     15.78 o 
  -3  -4  13       99.58      102.67     10.08 o 
  -2  -4  13       13.57        4.03      5.30 o 
  -1  -4  13      208.29      199.45     13.92 o 
   0  -4  13      606.95      621.54     23.45 o 
   1  -4  13       48.13       36.47      7.84 o 
  -7  -3  13        4.28        7.68      5.86 o 
  -6  -3  13      221.80      224.92     13.92 o 
  -5  -3  13       66.64       60.18      8.59 o 
  -4  -3  13      125.48      107.61     10.38 o 
  -3  -3  13        0.05       12.07      6.12 o 
  -2  -3  13      336.18      377.29     18.15 o 
  -1  -3  13       18.70       15.22      6.38 o 
   0  -3  13       85.70       88.26     10.28 o 
   1  -3  13       13.99       26.06      7.19 o 
  -8  -2  13       87.49       62.75      9.34 o 
  -7  -2  13       92.17       94.40     10.51 o 
  -6  -2  13      338.37      319.62     16.27 o 
  -5  -2  13      136.68      158.13     12.13 o 
  -4  -2  13        3.88        7.58      5.76 o 
  -3  -2  13      348.04      318.90     16.72 o 
  -2  -2  13      126.88      146.19     12.72 o 
  -1  -2  13       33.12       42.55      8.30 o 
   0  -2  13        0.19        0.68      4.33 o 
  -8  -1  13       53.07       41.15      8.43 o 
  -7  -1  13       45.57       36.73      8.00 o 
  -6  -1  13       33.67       30.64      7.68 o 
  -5  -1  13      354.65      333.15     16.98 o 
  -4  -1  13       11.91       12.17      6.18 o 
  -3  -1  13     1044.13     1067.70     31.10 o 
  -2  -1  13       26.06       30.38      7.87 o 
  -1  -1  13       26.10       24.98      7.51 o 
   0  -1  13       95.80      137.90     12.56 o 
  -8   0  13       11.36       17.44      6.64 o 
  -7   0  13       21.22        8.30      6.34 o 
  -6   0  13      111.63       92.10     10.21 o 
  -5   0  13      373.57      308.43     16.95 o 
  -4   0  13       31.04       41.61      8.13 o 
  -3   0  13       37.09       45.41      8.43 o 
  -2   0  13       12.71       23.32      7.06 o 
  -1   0  13      181.04      212.85     15.26 o 
  -8   1  13      106.93       99.87     11.29 o 
  -7   1  13        1.70       -1.46      5.40 o 
  -6   1  13      255.60      263.01     15.61 o 
  -5   1  13       27.32       30.94      7.74 o 
  -4   1  13      197.59      201.40     14.12 o 
  -3   1  13      331.98      327.49     17.86 o 
  -2   1  13       99.48      102.34     11.22 o 
  -8   2  13      350.08      355.14     18.41 o 
  -7   2  13       27.24       32.08      7.71 o 
  -6   2  13      433.98      435.20     19.75 o 
  -5   2  13      148.18      134.09     12.39 o 
  -4   2  13       37.01       38.03      8.43 o 
  -3   2  13      151.19      184.78     13.86 o 
  -7   3  13        0.61       -4.29      4.85 o 
  -6   3  13       14.53       13.63      6.21 o 
  -4  -5  14        0.03        0.13      5.47 o 
  -3  -5  14       34.94       31.85      7.32 o 
  -2  -5  14        0.29        4.49      5.27 o 
  -1  -5  14      265.65      310.83     17.37 o 
  -5  -4  14      109.87      120.76     11.74 o 
  -4  -4  14       17.16       19.42      7.25 o 
  -3  -4  14        3.20        8.56      6.12 o 
  -2  -4  14      188.10      195.54     14.31 o 
  -1  -4  14        3.31       12.62      6.60 o 
  -5  -3  14       35.90       12.26      6.83 o 
  -4  -3  14      116.33      145.35     12.30 o 
  -3  -3  14       19.91       24.17      7.09 o 
  -2  -3  14       49.24       60.70      9.17 o 
  -6  -2  14        6.12        0.20      5.50 o 
  -5  -2  14       74.13       85.23     10.61 o 
  -4  -2  14      339.63      346.03     18.05 o 
  -3  -2  14       94.75      101.89     11.16 o 
  -2  -2  14        2.83        1.85      5.04 o 
  -6  -1  14        0.64       -2.54      5.89 o 
  -5  -1  14      222.90      223.23     15.42 o 
  -4  -1  14        5.46        4.88      5.79 o 
  -3  -1  14       19.69       23.39      7.58 o 
  -6   0  14       25.57       27.00      8.07 o 
  -5   0  14       20.53       10.74      7.03 o 
  -4   0  14      290.73      296.06     17.47 o 
                                                 
